# Supplementary material for: Integrin subunit beta 6 is a potential diagnostic marker for acute kidney injury in patients with diabetic kidney disease: a single cell sequencing data analysis
Source: Ren Fail. 2024 Oct 2;46(2):2409348. doi: 10.1080/0886022X.2024.2409348 (PMC11448326; doi:10.1080/0886022X.2024.2409348)
Supplement: Supplementary8.xlsx [file IRNF_A_2409348_SM4858.xlsx]

## Sheet: Sheet1
	GAPDH	ITGB6	δct		δδct	power
C1	19.9969	27.1106	7.11377		0.83382	0.561042
C2	20.5177	25.9576	5.43986		-0.840089	1.79016
C3	19.6536	26.495	6.84139		0.561439	0.677626
C4	20.5199	27.2763	6.7564		0.476451	0.718744
C5	20.2927	26.0303	5.73756		-0.542395	1.45639
C6	20.1657	25.9564	5.79073	6.27995	-0.489226	1.40369
1.1	20.7523	25.2339	4.48163		-1.79832	3.47816
1.2	20.4432	25.0304	4.58722		-1.69274	3.23269
1.3	20.5176	25.3464	4.82878		-1.45117	2.73429
1.4	19.7484	24.2996	4.55125		-1.72871	3.31431
1.5	21.7245	26.3601	4.63559		-1.64436	3.12609
1.6	20.3831	24.5565	4.17335		-2.1066	4.30677
10.1	19.2094	23.8501	4.64078		-1.63917	3.11487
10.2	21.0287	25.2327	4.20398		-2.07598	4.2163
10.3	21.3646	25.9142	4.54955		-1.73041	3.31822
10.4	21.485	26.6891	5.20415		-1.07581	2.1079
10.5	21.4915	27.3632	5.87179		-0.408167	1.327
10.6	20.4376	25.754	5.31641		-0.963546	1.9501
100.1	19.8314	25.4968	5.66546		-0.614489	1.53102
100.2	20.5099	26.3184	5.80855		-0.471401	1.38645
100.3	20.2344	26.0762	5.8418		-0.438154	1.35487
100.4	21.0043	26.1667	5.16246		-1.11749	2.1697
100.5	21.7385	27.5151	5.77656		-0.503397	1.41755
100.6	20.1523	25.1905	5.03823		-1.24172	2.36481
	GAPDH	PFKFB3	δct		δδct	power
C1	19.9969	21.4379	1.441		0.170897	0.88829
C2	20.5177	21.2595	0.74177		-0.52833	1.44226
C3	19.6536	21.6024	1.94878		0.678683	0.624735
C4	20.5199	22.2028	1.68292		0.412816	0.751156
C5	21.0449	21.7059	0.661009		-0.609091	1.5253
C6	20.2927	21.4379	1.14512	1.2701	-0.124975	1.09049
1.1	20.7523	21.2636	0.511245		-0.758855	1.69215
1.2	20.4432	20.8765	0.433344		-0.836756	1.78603
1.3	20.5176	21.225	0.707362		-0.562738	1.47707
1.4	19.7484	20.6087	0.860269		-0.409831	1.32853
1.5	21.7245	22.3472	0.622701		-0.647399	1.56634
1.6	20.3831	20.734	0.350868		-0.919232	1.89111
10.1	19.2094	19.6378	0.42843		-0.84167	1.79212
10.2	21.0287	21.1915	0.162768		-1.10733	2.15447
10.3	21.3646	21.4453	0.0806855		-1.18941	2.2806
10.4	21.485	21.9537	0.468713		-0.801387	1.74278
10.5	21.4915	21.9006	0.409116		-0.860984	1.81628
10.6	20.4376	21.0487	0.61115		-0.65895	1.57893
100.1	19.8314	21.2628	1.43139		0.161294	0.894223
100.2	20.5099	21.8284	1.31854		0.0484369	0.966983
100.3	20.2344	21.4121	1.17772		-0.0923755	1.06612
100.4	21.0043	21.8335	0.8292		-0.4409	1.35745
100.5	21.7385	23.235	1.49647		0.226373	0.854781
100.6	20.1523	21.0715	0.919171		-0.350929	1.27538
	GAPDH	ID1	δct		δδct	power
C1	19.9969	21.6814	1.6845		-0.0380403	1.02672
C2	20.5177	22.0874	1.56968		-0.152863	1.11177
C3	19.6536	20.7523	1.09868		-0.62387	1.541
C4	20.5199	22.1688	1.64897		-0.0735724	1.05232
C5	20.2927	22.7474	2.45462		0.732076	0.602037
C6	20.1657	22.0445	1.87882	1.72255	0.15627	0.897342
1.1	20.7523	21.6024	0.850108		-0.872437	1.83075
1.2	20.4432	21.1918	0.748596		-0.973949	1.96421
1.3	20.5176	21.1018	0.584196		-1.13835	2.20129
1.4	19.7484	21.6184	1.87003		0.147489	0.90282
1.5	21.7245	22.6959	0.971484		-0.751061	1.68303
1.6	20.3831	21.1746	0.791531		-0.931014	1.90662
10.1	19.2094	20.3054	1.09601		-0.626538	2.41025
10.2	21.0287	21.482	0.453362		-1.26918	2.53798
10.3	21.3646	21.7435	0.378865		-1.34368	2.53798
10.4	21.485	22.9964	1.51144		-0.211108	1.15758
10.5	21.4915	21.7553	0.263801		-1.45874	2.74869
10.6	20.4376	21.4785	1.04091		-0.681633	1.60395
100.1	19.8314	21.3288	1.49744		-0.22511	1.16887
100.2	20.5099	22.029	1.51915		-0.203398	1.15141
100.3	20.2344	21.6432	1.4088		-0.313745	1.24293
100.4	21.0043	21.916	0.911755		-0.81079	1.75417
100.5	21.7385	22.4621	0.723575		-0.99897	1.99857
100.6	20.1523	21.439	1.28667		-0.435871	1.35273
	GAPDH	ITGB8	δct		δδct	power
C1	20.5177	26.131	5.61328		-0.185482	1.1372
C2	19.6536	25.2339	5.5803		-0.218464	1.16349
C3	20.5199	26.3204	5.80055		0.00178303	0.998765
C4	20.2927	26.932	6.63922		0.840454	0.558468
C5	21.1728	26.238	5.06525		-0.733515	1.66269
C6	20.1657	26.2597	6.09399	5.79877	0.295224	0.814946
1.1	20.7523	25.5	4.74769		-1.05108	2.07208
1.2	20.4432	25.6964	5.2532		-0.54557	1.4596
1.3	20.5176	24.2404	3.72281		-2.07596	4.21625
1.4	19.7484	25.6893	5.94097		0.142202	0.906135
1.5	21.7245	27.3633	5.63883		-0.159937	1.11724
1.6	20.3831	26.0925	5.70937		-0.0893991	1.06393
10.1	19.2094	25.0511	5.84172		0.0429504	0.970668
10.2	21.0287	25.96	4.93132		-0.86745	1.82444
10.3	21.3646	25.487	4.12238		-1.67639	3.19627
10.4	21.485	25.7736	4.28856		-1.51021	2.84851
10.5	21.4915	25.6809	4.18946		-1.6093	3.05105
10.6	20.4376	24.7217	4.28418		-1.51459	2.85717
100.1	19.8314	25.4908	5.65945		-0.139318	1.10138
100.2	20.5099	26.3583	5.84847		0.0497003	0.966137
100.3	20.2344	25.6455	5.41113		-0.387639	1.30825
100.4	21.0043	25.8005	4.79629		-1.00248	2.00344
100.5	21.7385	26.9765	5.23803		-0.560732	1.47502
100.6	20.1523	25.8861	5.73377		-0.0649988	1.04608
	GAPDH	TPM1	δct		δδct	power
C1	19.9969	22.3642	2.36729		-0.40687	1.32581
C2	20.5177	22.917	2.39927		-0.37489	1.29674
C3	19.6536	23.0941	3.44048		0.666318	0.630113
C4	20.5199	22.7384	2.21857		-0.555586	1.46977
C5	20.2927	23.4285	3.13573		0.361565	0.77832
C6	20.1657	23.2493	3.08362	2.77416	0.309463	0.806942
1.1	20.7523	23.3022	2.54993		-0.224225	1.16815
1.2	20.4432	23.0832	2.64005		-0.134111	1.09742
1.3	20.5176	22.8799	2.36235		-0.411813	1.33036
1.4	19.7484	23.0301	3.28169		0.507534	0.703424
1.5	21.7245	24.1793	2.4548		-0.319364	1.24778
1.6	20.3831	22.2799	1.89676		-0.8774	1.83706
10.1	19.2094	21.9528	2.74348		-0.0306815	1.58305
10.2	21.0287	23.1401	2.11145		-0.662706	1.75383
10.3	21.3646	23.3283	1.96365		-0.810508	1.75383
10.4	21.485	22.6863	1.20133		-1.57283	2.97488
10.5	21.4915	23.4589	1.96747		-0.806691	1.74919
10.6	20.4376	21.8625	1.42494		-1.34922	2.54775
100.1	19.8314	23.5669	3.73553		0.961367	0.51357
100.2	20.5099	24.2566	3.74673		0.972569	0.509598
100.3	20.2344	23.6465	3.41213		0.637968	0.642618
100.4	21.0043	24.2301	3.22586		0.451695	0.731183
100.5	21.7385	24.2726	2.53409		-0.240074	1.18105
100.6	20.1523	23.6077	3.45536		0.681196	0.623648
	GAPDH	ACTB	δct		δδct	power
C1	19.9969	16.635	-3.36189		0.207114	0.866268
C2	20.5177	16.6256	-3.89212		-0.323121	1.25103
C3	20.5199	16.8005	-3.71937		-0.150365	1.10985
C4	20.2927	17.3395	-2.95321		0.615789	0.652573
C5	21.1728	17.038	-4.13479		-0.56579	1.4802
C6	20.1657	16.8131	-3.35263	-3.569	0.216373	0.860727
1.1	20.7523	17.2595	-3.49286		0.076144	0.94859
1.2	20.4432	17.0715	-3.37171		0.197292	0.872186
1.3	20.5176	17.5541	-2.96345		0.605547	0.657222
1.4	19.7484	17.2482	-2.50018		1.06882	0.47671
1.5	21.7245	18.415	-3.30943		0.259566	0.835339
1.6	20.3831	16.3653	-4.01779		-0.448786	1.36489
10.1	19.2094	15.8501	-3.35931		0.209692	0.864722
10.2	21.0287	17.2128	-3.81586		-0.24686	1.18662
10.3	21.3646	17.2814	-4.08328		-0.514278	1.42828
10.4	21.485	17.5832	-3.90174		-0.332742	1.25941
10.5	21.4915	18.61	-2.88146		0.68754	0.620912
10.6	20.4376	15.5447	-3.34371		0.22529	0.855423
100.1	19.8314	17.0938	-2.73753		0.831473	0.561955
100.2	20.5099	18.1385	-2.37138		1.19762	0.435993
100.3	20.2344	18.0144	-2.21997		1.34903	0.392556
100.4	21.0043	18.1171	-2.88714		0.68186	0.623361
100.5	21.7385	19.2648	-2.47371		1.09529	0.468043
100.6	20.1523	17.3853	-2.76703		0.801973	0.573564
