# Supplementary material for: Integrin subunit beta 6 is a potential diagnostic marker for acute kidney injury in patients with diabetic kidney disease: a single cell sequencing data analysis
Source: Ren Fail. 2024 Oct 2;46(2):2409348. doi: 10.1080/0886022X.2024.2409348 (PMC11448326; doi:10.1080/0886022X.2024.2409348)
Supplement: Supplementary2.xlsx [file IRNF_A_2409348_SM4857.xlsx]

## Sheet: Sheet1
AKI	marker gene	DKD	marker gene
proximal tubule cells	SLC22A8, SLC5A12, and CUBN	proximal tubule cells	SLC22A8, SLC5A12, and CUBN
distal convoluted tubule cells	SLC12A3, TMEM52B, and EGF	distal convoluted tubule cells	SLC12A3, TMEM52B, and EGF
thin limb cells	CRYAB	thin limb cells	VCAM1
thick ascending limb cells	SLC12A1, UMOD, and CYFIP2	thick ascending limb cells	SLC12A1 and UMOD
principal cells	TACSTD2, SCNN1G, SCNN1B, GATA3, AQP2, and AQP3	principal cells	TACSTD2, SCNN1G, GATA3, AQP2, and AQP3
intercalated cells	ATP6V0D2, ATP6V1C2, and TMEM213	intercalated cells	IGFBP5, SLC26A7, ATP6V0D2, ATP6V1C2, and TMEM213
collecting duct cells	SLC8A1 and CALB1	collecting duct cells	SLC8A1 and CALB1
endothelial cells	PTPRB, FLT1, CD34, and EMCN	endothelial cells	PTPRB, FLT1, and EMCN
B cells	MS4A1, CD79A, and CD79B	podocytes	NPHS2, NPHS1, and NTNG1
T cells	IL7R, CD3E, and CD3D	fibroblast cells	PDGFRB, COL1A2, and C7
podocytes	NPHS2, NPHS1, and CLIC5	parietal epithelial cells	CFH and CLDN1
macrophages	CD14, CD68, and TYROBP	immune cells	PTPRC
fibroblasts	COL1A1, COL1A2, and C7
vascular smooth muscle cells	NOTCH3 and PDGFRB
parietal epithelial cells	CFH and CLDN1
