# Supplementary material for: Integrin subunit beta 6 is a potential diagnostic marker for acute kidney injury in patients with diabetic kidney disease: a single cell sequencing data analysis
Source: Ren Fail. 2024 Oct 2;46(2):2409348. doi: 10.1080/0886022X.2024.2409348 (PMC11448326; doi:10.1080/0886022X.2024.2409348)
Supplement: Supplementary3.xlsx [file IRNF_A_2409348_SM4856.xlsx]

## Sheet: AKI DEGs
gene	p_val	avg_log2FC	pct.1	pct.2	p_val_adj
ITGB6	0	1.35559	0.31	0.122	0
TPM1	1.09115e-157	0.883485	0.46	0.382	3.21312e-153
ITGB8	2.11845e-203	0.669811	0.313	0.185	6.23819e-199
CRYAB	9.71631e-74	0.657745	0.472	0.399	2.86116e-69
ANXA2	3.47479e-115	0.549341	0.357	0.266	1.02322e-110
PFKFB3	9.37987e-88	0.468858	0.166	0.097	2.76209e-83
SOX4	1.23119e-101	0.427875	0.4	0.313	3.62548e-97
ID1	0.000578475	0.39125	0.192	0.22	1
CLDN4	4.27485e-13	-0.268699	0.326	0.374	1.25881e-08
VMP1	2.1683e-58	-0.274474	0.305	0.406	6.385e-54
ZNF331	1.22149e-222	-0.30536	0.042	0.152	3.59691e-218
ACTB	3.80287e-234	-0.439981	0.856	0.921	1.11983e-229
STC1	6.75986e-08	-0.453996	0.116	0.136	0.00199057
ADM	0	-0.698431	0.044	0.194	0
IER3	0	-1.56191	0.259	0.512	0
JUN	0	-1.58091	0.192	0.55	0
SPP1	0	2.1458	0.788	0.571	0
MT1G	0.00403994	1.64055	0.506	0.548	1
MT1H	0.0121093	1.32205	0.281	0.28	1
MT2A	1.01674e-16	0.423214	0.671	0.771	2.99398e-12
KLHL3	5.18479e-166	-0.25081	0.058	0.158	1.52676e-161
SLC26A7	1.11002e-105	-0.286178	0.086	0.171	3.26867e-101
ANK2	1.85388e-71	-0.317784	0.195	0.286	5.45913e-67
ACSM2A	1.08276e-57	-0.448617	0.118	0.18	3.1884e-53
SLC34A1	9.58867e-157	-0.450119	0.034	0.114	2.82358e-152
TMEM101	5.20075e-157	-0.494207	0.15	0.275	1.53147e-152
ACSM2B	1.11003e-83	-0.494343	0.117	0.194	3.26872e-79
BHMT	2.02595e-118	-0.49773	0.172	0.282	5.96581e-114
EGF	6.37115e-73	-0.510664	0.233	0.317	1.87611e-68
TSC22D3	0	-0.672098	0.118	0.331	0
SLC6A19	5.22048e-266	-0.680032	0.028	0.139	1.53727e-261
TIPARP	0	-0.696581	0.04	0.23	0
FTL	0	-0.786726	0.917	0.983	0
SLC5A12	1.85224e-255	-0.833126	0.056	0.181	5.45428e-251
PRODH2	0	-1.17817	0.081	0.237	0
CUBN	4.63445e-255	-1.18098	0.099	0.239	1.36471e-250
SLC22A8	0	-1.18817	0.033	0.205	0
PCK1	0	-1.19602	0.143	0.41	0
SLC12A3	7.32852e-225	-1.86492	0.061	0.177	2.15803e-220
ALDOB	0	-2.63622	0.127	0.331	0
SLPI	0	2.25513	0.215	0.02	0
MTRNR2L12	4.09258e-297	1.60509	0.381	0.235	1.20514e-292
MMP7	0	1.45633	0.315	0.113	0
SLC12A1	0	1.3106	0.518	0.247	0
CD74	0	1.30684	0.566	0.348	0
IFITM3	0	1.15464	0.584	0.423	0
TMSB10	0	1.09127	0.81	0.792	0
LTF	0	1.08969	0.141	0.003	0
SERPING1	0	1.0805	0.453	0.328	0
CD24	0	1.03885	0.551	0.392	0
UMOD	0	0.999853	0.491	0.271	0
HLA-DRA	0	0.999131	0.361	0.169	0
IL32	1.90763e-137	0.974424	0.232	0.128	5.61739e-133
PAX8	0	0.969123	0.508	0.362	0
CLU	3.49745e-88	0.964297	0.555	0.522	1.0299e-83
APP	0	0.935272	0.734	0.673	0
TIMP1	0	0.917677	0.235	0.059	0
MT1M	1.12478e-14	0.911193	0.122	0.1	3.31215e-10
TSPAN1	2.9275e-230	0.892854	0.438	0.304	8.6206e-226
IGFBP2	9.4756e-121	0.86975	0.291	0.198	2.79028e-116
WFDC2	0	2.35104	0.756	0.47	0
PROM1	0	0.865253	0.253	0.073	0
TNFSF10	1.79613e-155	0.844209	0.292	0.186	5.28908e-151
COL4A2	0	0.841321	0.327	0.163	0
ITGB1	1.38121e-203	0.839324	0.493	0.428	4.06725e-199
BCAM	4.25081e-279	0.833674	0.644	0.587	1.25173e-274
S100A11	0	0.832659	0.78	0.677	0
MUC1	1.9617e-241	0.831247	0.625	0.577	5.77661e-237
HNRNPH1	8.36276e-231	0.828859	0.663	0.62	2.46258e-226
ARHGAP29	1.56132e-291	0.824722	0.446	0.305	4.59761e-287
COL4A1	0	0.823938	0.303	0.144	0
GSTP1	2.61464e-185	0.804947	0.852	0.855	7.69934e-181
KIF12	3.23729e-205	0.791637	0.464	0.365	9.53283e-201
CD151	1.20639e-262	0.780249	0.482	0.369	3.55245e-258
SYNE2	8.2011e-232	0.779271	0.552	0.464	2.41498e-227
RPS4Y1	0	0.778213	0.502	0.241	0
SOD2	1.24194e-40	0.763953	0.5	0.526	3.65713e-36
DDX17	1.89951e-283	0.762669	0.704	0.659	5.5935e-279
SOD3	6.84609e-161	0.748112	0.264	0.152	2.01597e-156
HIF1A	5.64871e-194	0.747124	0.461	0.375	1.66338e-189
IFITM2	9.35952e-142	0.743731	0.362	0.284	2.7561e-137
CXCL12	6.02526e-160	0.731728	0.281	0.164	1.77426e-155
PIGR	5.639e-112	0.726247	0.465	0.402	1.66052e-107
PKM	0	0.720899	0.737	0.665	0
CYBA	6.01709e-87	0.720622	0.509	0.499	1.77185e-82
RARRES3	4.62542e-27	0.720245	0.285	0.254	1.36205e-22
STAT1	4.14712e-232	0.719352	0.274	0.145	1.2212e-227
SLC5A3	6.28857e-96	0.716064	0.284	0.2	1.8518e-91
N4BP2L2	6.31206e-192	0.714511	0.611	0.56	1.85871e-187
S100A1	2.16333e-138	0.712833	0.221	0.12	6.37036e-134
RNF213	2.28708e-251	0.712463	0.312	0.172	6.73476e-247
RAP1GAP	1.47948e-90	0.705829	0.337	0.275	4.35663e-86
C4orf48	3.3156e-195	0.701908	0.464	0.363	9.76346e-191
TSPAN8	8.17731e-142	0.69986	0.283	0.18	2.40797e-137
B2M	0	0.699753	0.898	0.844	0
PKHD1	2.63239e-151	0.690924	0.369	0.277	7.75159e-147
HLA-DRB1	1.54384e-159	0.683301	0.298	0.185	4.54614e-155
BICC1	5.16085e-169	0.679497	0.464	0.379	1.51971e-164
CTSD	9.10027e-215	0.674017	0.784	0.788	2.67976e-210
AGRN	8.88778e-142	0.656807	0.426	0.352	2.61718e-137
HSP90B1	8.80398e-272	0.64981	0.723	0.691	2.59251e-267
PLXNB1	1.74259e-146	0.64153	0.366	0.274	5.13142e-142
RASSF7	1.93352e-152	0.640156	0.395	0.309	5.69363e-148
LGALS3BP	1.58377e-129	0.63535	0.475	0.424	4.66374e-125
CFI	3.93952e-244	0.63485	0.363	0.22	1.16007e-239
PLAU	3.31904e-106	0.624902	0.259	0.172	9.77359e-102
CDH6	1.08791e-102	0.62245	0.126	0.058	3.20356e-98
DCDC2	9.27534e-114	0.622181	0.36	0.288	2.73131e-109
ADGRG1	2.61863e-120	0.622122	0.317	0.226	7.71108e-116
NTN4	2.28744e-127	0.616943	0.36	0.276	6.73582e-123
CPVL	6.31646e-67	0.616234	0.385	0.344	1.86001e-62
KCNJ16	9.9833e-149	0.616018	0.641	0.612	2.93978e-144
EPS8L2	1.34664e-145	0.601876	0.407	0.314	3.96544e-141
PLOD2	4.95727e-179	0.597079	0.277	0.167	1.45977e-174
PDE1A	1.45244e-75	0.596991	0.324	0.267	4.27699e-71
LAPTM4A	1.19668e-214	0.596778	0.708	0.704	3.52388e-210
CRIP2	5.75846e-159	0.5956	0.379	0.279	1.69569e-154
IFI6	8.90575e-108	0.591452	0.206	0.127	2.62248e-103
LEPROT	4.51035e-101	0.588625	0.47	0.434	1.32816e-96
HLA-A	2.08852e-163	0.584814	0.664	0.65	6.15007e-159
ACSL1	5.99149e-64	0.575833	0.409	0.374	1.76431e-59
CTD-2228K2.5	3.23325e-50	0.572004	0.162	0.113	9.52094e-46
ADAMTS1	4.30586e-150	0.569693	0.153	0.064	1.26795e-145
TACSTD2	1.53188e-85	0.56787	0.466	0.404	4.51093e-81
TRAM1	3.52416e-124	0.566518	0.502	0.475	1.03776e-119
CD46	1.53559e-112	0.561643	0.568	0.559	4.52186e-108
COL18A1	1.03293e-67	0.559825	0.576	0.604	3.04166e-63
MFSD4	4.59063e-14	0.559494	0.149	0.132	1.3518e-09
GPNMB	8.05114e-73	0.558182	0.239	0.177	2.37082e-68
S100A13	1.59256e-62	0.556417	0.535	0.551	4.68962e-58
PPP1R14B	5.91135e-109	0.555829	0.493	0.461	1.74072e-104
SLC35F5	1.72442e-121	0.554094	0.314	0.229	5.0779e-117
HOXB3	6.90201e-103	0.552286	0.242	0.163	2.03243e-98
PON2	2.9838e-154	0.550417	0.289	0.188	8.78638e-150
PPP1R1A	6.31939e-147	0.548983	0.435	0.304	1.86087e-142
CANX	3.04355e-157	0.547789	0.661	0.668	8.96234e-153
LNPEP	6.91871e-78	0.547559	0.312	0.255	2.03735e-73
CALR	7.69897e-147	0.5438	0.669	0.665	2.26712e-142
PPIB	1.30675e-123	0.543022	0.615	0.61	3.848e-119
KIFC3	7.5973e-98	0.54263	0.334	0.262	2.23718e-93
MUC15	7.99343e-47	0.539544	0.278	0.238	2.35383e-42
MDM4	3.01976e-64	0.532977	0.32	0.271	8.89227e-60
PPIC	2.20757e-122	0.53012	0.36	0.284	6.50064e-118
CDH16	5.09462e-76	0.530017	0.692	0.699	1.50021e-71
SLC4A7	3.3435e-137	0.529843	0.17	0.082	9.8456e-133
TMED2	4.63968e-98	0.526257	0.43	0.385	1.36625e-93
NTRK2	8.19495e-114	0.525044	0.233	0.144	2.41317e-109
LINC01320	3.22335e-137	0.524457	0.172	0.082	9.49179e-133
FGFR3	9.06403e-130	0.518973	0.184	0.096	2.66908e-125
MST1	1.28789e-60	0.516859	0.251	0.196	3.79246e-56
HLA-C	2.80613e-131	0.515377	0.605	0.563	8.2632e-127
CARHSP1	1.41121e-111	0.513894	0.268	0.174	4.15559e-107
GMDS	2.49497e-111	0.513529	0.204	0.121	7.34693e-107
CD81	5.47215e-131	0.513523	0.682	0.662	1.61139e-126
DST	4.01311e-60	0.513463	0.3	0.246	1.18174e-55
RNF144B	8.16107e-178	0.513256	0.163	0.065	2.40319e-173
MECOM	1.43705e-49	0.512196	0.387	0.368	4.23167e-45
VPS13C	2.39567e-87	0.512169	0.309	0.242	7.05454e-83
TFPI	9.63285e-142	0.511456	0.219	0.119	2.83658e-137
PAX2	4.68188e-81	0.510122	0.305	0.24	1.37867e-76
TIA1	8.00156e-92	0.509885	0.259	0.186	2.35622e-87
ITM2C	1.88071e-44	0.508118	0.433	0.42	5.53814e-40
ADAM10	1.69413e-115	0.507898	0.26	0.173	4.9887e-111
NRP1	6.6466e-241	0.507351	0.177	0.059	1.95722e-236
ITGAV	1.24135e-72	0.506396	0.35	0.301	3.65541e-68
OBSL1	4.54813e-53	0.502022	0.326	0.284	1.33929e-48
CCDC198	9.88972e-93	0.50057	0.259	0.178	2.91223e-88
SIM2	1.52369e-158	0.49772	0.142	0.055	4.48681e-154
TM9SF2	5.80504e-74	0.496979	0.432	0.404	1.70941e-69
NFAT5	9.42512e-47	0.495345	0.307	0.27	2.77541e-42
PNISR	1.15966e-49	0.494417	0.484	0.474	3.41485e-45
PILRB	1.08945e-95	0.490831	0.207	0.132	3.20809e-91
MDK	9.1399e-196	0.48893	0.155	0.055	2.69143e-191
CD59	2.55992e-58	0.488276	0.596	0.631	7.53818e-54
SCD5	3.98803e-74	0.484643	0.31	0.245	1.17436e-69
PDIA6	3.18309e-81	0.483844	0.507	0.502	9.37324e-77
SNORA76	5.99842e-13	0.47808	0.201	0.189	1.76636e-08
SLC16A5	4.82678e-94	0.477117	0.197	0.124	1.42134e-89
HLA-B	3.17788e-85	0.477055	0.55	0.488	9.35791e-81
FARP1	1.67563e-70	0.476683	0.427	0.386	4.93422e-66
LRRK2	6.13052e-106	0.476158	0.195	0.113	1.80526e-101
TMEM72	1.22374e-18	0.474654	0.311	0.309	3.60356e-14
RACK1	2.65664e-69	0.472268	0.533	0.458	7.82302e-65
RBPMS	5.32898e-57	0.472266	0.388	0.356	1.56922e-52
SDC1	5.79875e-49	0.469913	0.334	0.284	1.70756e-44
ITM2B	2.29056e-296	0.464177	0.914	0.947	6.74502e-292
ARGLU1	7.41585e-39	0.462961	0.448	0.445	2.18374e-34
PLXNB2	9.91104e-63	0.46262	0.366	0.321	2.9185e-58
SYNGR1	4.09649e-37	0.462249	0.249	0.215	1.20629e-32
SEMA6D	3.72349e-29	0.460081	0.209	0.176	1.09646e-24
ACADVL	3.03402e-101	0.460007	0.63	0.636	8.93429e-97
NUPR1	3.8352e-49	0.45973	0.176	0.119	1.12935e-44
PPFIBP1	9.60906e-67	0.459487	0.235	0.172	2.82958e-62
TMEM123	1.50114e-55	0.455172	0.435	0.422	4.42041e-51
SCNN1A	1.91425e-39	0.451909	0.463	0.469	5.63688e-35
TRIM2	1.68991e-33	0.45165	0.363	0.351	4.97627e-29
PTTG1IP	1.74739e-66	0.450854	0.448	0.427	5.14554e-62
LDHA	1.51778e-76	0.45035	0.549	0.545	4.46942e-72
KCNJ1	1.35322e-32	0.44895	0.454	0.456	3.98484e-28
GP2	1.48897e-38	0.446888	0.142	0.101	4.38457e-34
HS6ST1	3.05903e-53	0.446735	0.187	0.135	9.00792e-49
PFN1	1.8323e-63	0.442656	0.688	0.748	5.39557e-59
RSRP1	1.86347e-58	0.442228	0.26	0.2	5.48737e-54
TMEM50A	2.90823e-49	0.442092	0.431	0.431	8.56386e-45
POU3F3	8.58738e-63	0.440852	0.377	0.331	2.52873e-58
CHD9	1.35701e-33	0.439922	0.385	0.375	3.99599e-29
MYO9A	2.27864e-30	0.438595	0.263	0.234	6.70992e-26
EMP1	7.09335e-107	0.435433	0.175	0.096	2.08878e-102
GOLGA8B	3.93176e-56	0.435242	0.23	0.176	1.15779e-51
GRN	1.62388e-31	0.433201	0.419	0.427	4.78183e-27
CLDN19	5.83078e-85	0.431241	0.162	0.095	1.71699e-80
SLC3A1	9.85922e-44	0.431142	0.506	0.503	2.90324e-39
SPTBN1	3.50962e-59	0.428863	0.488	0.482	1.03348e-54
TAPBP	2.19104e-50	0.428709	0.301	0.258	6.45197e-46
SSR4	6.81651e-95	0.426714	0.655	0.668	2.00726e-90
HNF1B	3.61889e-62	0.425603	0.259	0.202	1.06565e-57
UGT8	2.5811e-37	0.425221	0.234	0.197	7.60055e-33
COL4A3	2.07649e-23	0.424798	0.198	0.171	6.11463e-19
SPINT1	1.0981e-42	0.424787	0.381	0.364	3.23358e-38
GPC4	6.6145e-139	0.42454	0.166	0.078	1.94777e-134
CLDN10	1.4721e-105	0.424139	0.402	0.296	4.3349e-101
FOXC1	2.54603e-133	0.422427	0.14	0.06	7.49729e-129
GOLGA8A	1.09644e-37	0.419697	0.202	0.161	3.22868e-33
HCFC1R1	4.07661e-32	0.417533	0.384	0.374	1.20044e-27
SYTL2	1.1675e-78	0.417373	0.203	0.135	3.43793e-74
SPNS2	2.60013e-173	0.415526	0.181	0.077	7.65661e-169
HLA-DRB5	4.18774e-77	0.412612	0.113	0.057	1.23316e-72
MYO6	3.45233e-46	0.412016	0.464	0.459	1.01661e-41
B4GALT1	2.1746e-61	0.411637	0.358	0.308	6.40354e-57
ZBTB20	1.545e-26	0.411393	0.435	0.44	4.54957e-22
CCDC14	2.36201e-75	0.410954	0.183	0.118	6.9554e-71
TBC1D4	2.14517e-20	0.410381	0.286	0.272	6.31689e-16
ADGRF1	2.06955e-82	0.409646	0.155	0.089	6.0942e-78
CADM1	1.90466e-50	0.406801	0.25	0.198	5.60865e-46
ENO1	6.40571e-142	0.405879	0.78	0.804	1.88629e-137
TTC14	1.40628e-12	0.404507	0.248	0.242	4.14108e-08
PLEKHH2	1.11019e-48	0.404484	0.179	0.13	3.26917e-44
SLC38A2	2.08975e-33	0.403732	0.308	0.277	6.15369e-29
DHCR24	4.06786e-116	0.40301	0.198	0.112	1.19786e-111
NKTR	2.98874e-18	0.402784	0.296	0.288	8.80095e-14
GNAI1	2.35634e-51	0.401213	0.224	0.172	6.9387e-47
KIAA1109	2.85185e-25	0.399583	0.294	0.276	8.39784e-21
TUBB	1.73874e-28	0.39947	0.419	0.422	5.12005e-24
TRA2A	6.26773e-22	0.398968	0.247	0.225	1.84566e-17
DNAJC11	1.78944e-26	0.396987	0.225	0.195	5.26937e-22
MSN	7.28444e-49	0.39485	0.355	0.321	2.14505e-44
CMTM6	2.75762e-49	0.393954	0.3	0.258	8.12037e-45
SYPL1	1.85361e-38	0.393056	0.454	0.458	5.45834e-34
APLP2	2.52732e-106	0.392859	0.707	0.736	7.44219e-102
COBLL1	1.73934e-20	0.392669	0.513	0.534	5.12184e-16
ATP2C1	6.71004e-40	0.392332	0.3	0.267	1.9759e-35
VIM	1.25865e-137	0.39052	0.209	0.103	3.70634e-133
KTN1	2.09004e-39	0.390303	0.545	0.565	6.15454e-35
RCN1	2.11488e-81	0.390079	0.216	0.147	6.22768e-77
STT3B	6.57314e-34	0.389807	0.276	0.244	1.93559e-29
BACE2	4.96207e-11	0.388701	0.289	0.29	1.46118e-06
PLSCR1	9.17911e-36	0.388548	0.297	0.268	2.70297e-31
PDIA4	6.85319e-50	0.388267	0.299	0.252	2.01806e-45
MAN2A1	6.69354e-38	0.386571	0.255	0.216	1.97105e-33
TBL1XR1	1.60233e-46	0.385885	0.284	0.238	4.71839e-42
P4HB	2.03274e-35	0.38502	0.429	0.428	5.98581e-31
PROX1	9.5636e-91	0.383315	0.118	0.057	2.81619e-86
SRSF6	5.99424e-20	0.383202	0.378	0.386	1.76512e-15
TMEM205	5.93449e-38	0.381791	0.528	0.557	1.74753e-33
TNFRSF11B	2.90888e-57	0.381664	0.172	0.115	8.56577e-53
UXS1	4.56206e-21	0.381596	0.312	0.302	1.34339e-16
ITGA2	1.74592e-28	0.381291	0.25	0.221	5.14122e-24
THBS1	1.13381e-47	0.381217	0.264	0.209	3.33874e-43
DNM2	1.82688e-32	0.380646	0.289	0.258	5.37963e-28
RAB3IP	3.57072e-15	0.378582	0.342	0.347	1.05147e-10
MYH9	9.95699e-32	0.377338	0.336	0.312	2.93203e-27
DNAJC10	6.63822e-47	0.376904	0.266	0.221	1.95476e-42
ITGA3	5.57143e-30	0.376891	0.188	0.153	1.64062e-25
OXR1	1.50536e-20	0.375667	0.219	0.195	4.43284e-16
SLC39A13	2.01073e-28	0.375158	0.226	0.196	5.921e-24
SDC2	5.28784e-28	0.375058	0.261	0.231	1.55711e-23
MACF1	1.66823e-19	0.374427	0.318	0.313	4.91242e-15
ERMP1	1.39008e-31	0.373752	0.237	0.205	4.09336e-27
SLC9A3	5.13455e-20	0.372517	0.17	0.138	1.51197e-15
SNRNP70	7.67275e-20	0.372241	0.389	0.394	2.2594e-15
CST3	2.2813e-60	0.372142	0.751	0.799	6.71774e-56
PSAP	6.95351e-47	0.372034	0.649	0.687	2.0476e-42
SREBF1	3.49655e-20	0.371763	0.184	0.16	1.02963e-15
IGFBP7	1.60536e-07	0.371381	0.827	0.841	0.00472731
XPO1	1.2378e-51	0.371194	0.249	0.197	3.64494e-47
CRIM1	8.62902e-19	0.370925	0.353	0.353	2.54099e-14
PDIA3	1.25965e-31	0.370557	0.524	0.554	3.7093e-27
GPC3	2.3889e-18	0.37031	0.205	0.18	7.03458e-14
ASAH1	0.000676574	0.369884	0.471	0.537	1
SLC25A29	1.54225e-13	0.369836	0.287	0.278	4.54148e-09
PCP4	3.16403e-32	0.36961	0.232	0.188	9.31711e-28
GCGR	1.99739e-05	0.369512	0.18	0.178	0.588172
PARP14	3.01389e-70	0.368718	0.184	0.121	8.87499e-66
PAM	9.71205e-55	0.36811	0.262	0.208	2.85991e-50
CD47	3.44355e-21	0.367082	0.291	0.279	1.01402e-16
LAMA5	1.16834e-56	0.366784	0.236	0.179	3.44041e-52
TMEM106B	2.85835e-26	0.366708	0.346	0.334	8.417e-22
QTRT1	5.68382e-07	0.366184	0.269	0.275	0.0167371
BCAP31	7.91487e-25	0.36536	0.474	0.503	2.33069e-20
UTRN	6.11681e-15	0.365277	0.191	0.174	1.80122e-10
NPTN	8.09035e-23	0.365063	0.385	0.392	2.38237e-18
BTBD7	1.2809e-34	0.362434	0.227	0.189	3.77185e-30
SERINC2	2.82239e-24	0.361995	0.411	0.419	8.3111e-20
ARRDC3	1.12971e-36	0.360794	0.275	0.235	3.32666e-32
NEAT1	1.17268e-15	0.360665	0.639	0.648	3.4532e-11
ZBTB44	7.6692e-29	0.360562	0.326	0.305	2.25835e-24
SPINT2	4.70912e-48	0.360339	0.628	0.665	1.38669e-43
MACC1	2.68723e-46	0.359945	0.195	0.144	7.9131e-42
PERP	1.19663e-09	0.35973	0.332	0.35	3.52372e-05
LGALS1	1.32993e-14	0.357956	0.138	0.115	3.91626e-10
VWA1	4.63861e-71	0.357546	0.186	0.123	1.36593e-66
TUSC3	7.87432e-49	0.356262	0.227	0.179	2.31875e-44
SLC39A6	3.82027e-16	0.356073	0.227	0.21	1.12495e-11
PHLDB1	1.56969e-98	0.35563	0.16	0.087	4.62228e-94
SLC38A1	0.000294114	0.355335	0.289	0.302	1
FAT1	8.29979e-23	0.355143	0.288	0.266	2.44404e-18
MAP3K1	1.13081e-74	0.354323	0.192	0.125	3.32991e-70
TKT	6.0934e-28	0.354151	0.318	0.296	1.79432e-23
NR2F2	4.81234e-44	0.354108	0.392	0.355	1.41709e-39
SLC16A7	0.00608781	0.353688	0.303	0.328	1
PKD2	5.04033e-36	0.353552	0.209	0.169	1.48423e-31
SLC44A2	2.1514e-15	0.353357	0.29	0.283	6.33522e-11
SORT1	1.48407e-35	0.353156	0.253	0.215	4.37015e-31
SGIP1	3.39056e-45	0.351009	0.134	0.089	9.98417e-41
TINAGL1	5.9843e-19	0.350659	0.264	0.243	1.7622e-14
COL4A4	3.4095e-23	0.349649	0.192	0.163	1.00399e-18
CPD	1.02498e-21	0.348275	0.268	0.248	3.01827e-17
PRKCI	1.23259e-35	0.347561	0.206	0.166	3.6296e-31
TMEM54	2.30128e-63	0.346159	0.166	0.108	6.77658e-59
PLCG2	3.70834e-12	0.345876	0.184	0.166	1.09199e-07
SPPL2A	4.2998e-19	0.345736	0.315	0.306	1.26616e-14
MXRA7	4.34958e-40	0.345561	0.205	0.161	1.28082e-35
TMX4	2.09586e-09	0.344063	0.324	0.338	6.17166e-05
ATP11A	1.41416e-93	0.343684	0.173	0.099	4.16427e-89
SELENOF	3.46783e-40	0.341951	0.264	0.218	1.02117e-35
COL27A1	2.69653e-106	0.341564	0.136	0.065	7.94047e-102
ZNF207	3.37853e-10	0.341513	0.311	0.319	9.94875e-06
SF3B1	3.77612e-17	0.340403	0.455	0.485	1.11195e-12
TMEM238	8.61284e-12	0.340137	0.425	0.461	2.53622e-07
PLEKHA1	3.15424e-36	0.33999	0.261	0.22	9.28828e-32
MYEF2	4.30829e-27	0.339845	0.211	0.178	1.26866e-22
AKAP12	2.40013e-78	0.338869	0.114	0.056	7.06765e-74
HSPG2	1.50995e-38	0.336452	0.18	0.136	4.44634e-34
RBM6	4.20295e-10	0.33627	0.221	0.212	1.23764e-05
CAST	2.63447e-20	0.335938	0.372	0.371	7.75773e-16
CXADR	4.77171e-36	0.335802	0.212	0.173	1.40513e-31
ASRGL1	7.3373e-43	0.333843	0.204	0.157	2.16061e-38
TAX1BP3	3.93422e-68	0.333761	0.216	0.151	1.15851e-63
GALNT14	2.80199e-42	0.333284	0.17	0.124	8.25101e-38
WWC1	4.3318e-16	0.333153	0.266	0.254	1.27559e-11
GOLM1	1.45884e-07	0.33315	0.286	0.293	0.00429585
JAK1	1.70805e-19	0.332546	0.325	0.317	5.0297e-15
LAPTM4B	4.89878e-13	0.33119	0.371	0.39	1.44254e-08
CLTC	2.24547e-29	0.330949	0.493	0.514	6.61223e-25
MVP	3.89308e-63	0.33068	0.25	0.184	1.1464e-58
LCN12	3.96765e-16	0.330048	0.168	0.147	1.16836e-11
DNASE1	0.00723739	0.329187	0.256	0.3	1
ITFG1	3.83419e-18	0.329031	0.297	0.287	1.12905e-13
CYFIP2	0.0103035	0.328937	0.482	0.542	1
ATRX	2.26807e-12	0.328359	0.386	0.403	6.67879e-08
REEP5	3.23653e-26	0.328231	0.517	0.555	9.53061e-22
FTX	1.85565e-65	0.327611	0.146	0.089	5.46432e-61
RBM5	1.19951e-09	0.327604	0.241	0.235	3.53219e-05
SLC22A2	1.33103e-15	0.326219	0.259	0.239	3.91948e-11
AFF1	2.23446e-22	0.324098	0.285	0.262	6.57983e-18
ANXA4	2.47075e-13	0.323924	0.47	0.5	7.27561e-09
RAPGEF3	5.01353e-22	0.323789	0.197	0.167	1.47633e-17
TM9SF3	7.24003e-17	0.323154	0.427	0.449	2.13197e-12
LLGL2	1.86775e-07	0.322911	0.336	0.354	0.00549997
IFI27L2	8.84432e-19	0.322578	0.274	0.258	2.60439e-14
IQGAP1	3.86421e-08	0.322433	0.303	0.313	0.00113789
CLCNKA	2.44948e-16	0.3222	0.286	0.375	7.21297e-12
PABPN1	1.44821e-11	0.321738	0.409	0.435	4.26454e-07
PTBP3	0.00246197	0.321543	0.289	0.308	1
GAA	6.23753e-26	0.321111	0.242	0.212	1.83676e-21
COMT	4.03525e-15	0.320602	0.446	0.466	1.18826e-10
RASAL2	4.9102e-93	0.320251	0.118	0.056	1.44591e-88
WDFY3	2.02001e-37	0.320115	0.195	0.151	5.94832e-33
SPSB3	2.42629e-11	0.319954	0.296	0.297	7.14469e-07
SYNE1	1.48472e-07	0.318692	0.256	0.256	0.00437205
TP53I3	6.62394e-16	0.318525	0.271	0.256	1.95055e-11
RPLP0	2.46257e-52	0.317653	0.747	0.811	7.25154e-48
UGCG	2.73647e-18	0.31751	0.216	0.192	8.05807e-14
PSME2	1.2217e-10	0.316997	0.405	0.434	3.59753e-06
TMEM59	3.74359e-55	0.314428	0.724	0.767	1.10237e-50
TMED10	8.54248e-14	0.314303	0.456	0.496	2.5155e-09
GALNT3	1.3737e-45	0.313543	0.164	0.117	4.04514e-41
TSPAN6	4.23697e-08	0.313525	0.34	0.358	0.00124766
PRSS8	6.07639e-09	0.313278	0.274	0.274	0.000178931
NNT	0.00161029	0.313259	0.334	0.365	1
DNAJC3	2.9749e-10	0.312931	0.277	0.276	8.76018e-06
SRSF11	9.6285e-09	0.31195	0.397	0.425	0.000283531
WDR6	4.0848e-13	0.31076	0.265	0.255	1.20285e-08
LMAN1	1.15251e-09	0.310729	0.447	0.488	3.39378e-05
PPP1CB	3.32118e-17	0.309917	0.529	0.574	9.77988e-13
RTN3	1.46727e-07	0.309138	0.408	0.444	0.00432068
SREK1	1.46685e-05	0.308835	0.239	0.244	0.431944
LRBA	7.32818e-11	0.308579	0.254	0.248	2.15793e-06
ERBB2	0.000233173	0.308313	0.392	0.434	1
USP9Y	9.07286e-201	0.308227	0.114	0.027	2.67169e-196
ZNF292	4.33755e-08	0.308201	0.239	0.236	0.00127728
EPS8L1	1.80321e-49	0.308135	0.143	0.095	5.3099e-45
TMEM30A	3.0697e-10	0.308012	0.284	0.284	9.03934e-06
ABCC5	1.7631e-13	0.307392	0.201	0.185	5.1918e-09
SEMA4D	1.79446e-50	0.306716	0.169	0.118	5.28415e-46
LAMC1	4.46524e-57	0.306593	0.175	0.12	1.31488e-52
SLCO4C1	3.08143e-60	0.306517	0.184	0.123	9.0739e-56
OCLN	1.39395e-11	0.306076	0.244	0.235	4.10476e-07
FLRT3	1.00431e-64	0.305055	0.151	0.093	2.95741e-60
LAMP2	7.80756e-15	0.305015	0.4	0.416	2.29909e-10
NHLRC3	2.57066e-14	0.304545	0.194	0.176	7.56982e-10
RBM25	2.34557e-05	0.304109	0.3	0.313	0.690699
ERP29	3.52248e-19	0.304086	0.515	0.554	1.03726e-14
TTC3	1.97058e-08	0.303847	0.439	0.475	0.000580278
AC073218.2	7.43489e-28	0.303686	0.126	0.092	2.18935e-23
ABLIM1	2.24116e-16	0.30366	0.333	0.322	6.59954e-12
STMP1	2.02116e-30	0.303551	0.272	0.233	5.95172e-26
RNF43	1.75412e-44	0.302906	0.129	0.085	5.16536e-40
JPT1	6.34875e-49	0.302829	0.21	0.154	1.86952e-44
ZDHHC2	4.08296e-18	0.302484	0.257	0.239	1.20231e-13
MGST3	3.57825e-70	0.302362	0.792	0.809	1.05369e-65
CTSC	3.84302e-15	0.302344	0.446	0.466	1.13165e-10
FAM171A1	1.03436e-08	0.302294	0.231	0.227	0.000304587
SRRM2	2.87972e-07	0.301955	0.452	0.495	0.00847992
CNP	1.07789e-26	0.301896	0.203	0.169	3.17406e-22
MT1F	1.175e-11	0.301847	0.411	0.486	3.46001e-07
SMG1	1.17936e-10	0.301537	0.229	0.22	3.47287e-06
TAF1D	0.00272799	0.301507	0.278	0.297	1
CPEB2	1.91962e-18	0.301345	0.168	0.143	5.6527e-14
EFHC1	1.26914e-58	0.300702	0.141	0.088	3.73724e-54
PAXX	8.89353e-44	0.300495	0.225	0.173	2.61888e-39
SLC26A2	6.49747e-48	0.300368	0.111	0.067	1.91331e-43
LINC02532	1.10417e-33	0.299388	0.167	0.125	3.25144e-29
MFSD10	6.64659e-19	0.299267	0.225	0.202	1.95722e-14
ADAM9	4.24277e-36	0.299122	0.225	0.183	1.24937e-31
MT3	3.67209e-06	0.298929	0.118	0.107	0.108132
PCDH9	2.04321e-08	0.298056	0.158	0.145	0.000601665
SCARB2	3.96118e-06	0.297371	0.299	0.312	0.116645
IDH2	5.23722e-05	0.297318	0.52	0.58	1
LENG8	0.0212594	0.296492	0.25	0.268	1
IRX1	2.01305e-55	0.296483	0.102	0.056	5.92783e-51
PTPRG	5.57442e-26	0.295998	0.201	0.168	1.6415e-21
LAMB2	8.15275e-16	0.295991	0.263	0.246	2.40074e-11
IVNS1ABP	5.11521e-18	0.295598	0.511	0.525	1.50628e-13
MYL6	8.9637e-46	0.295526	0.862	0.905	2.63954e-41
BIVM	4.9635e-50	0.295349	0.155	0.104	1.4616e-45
GPBP1	0.00342342	0.295339	0.362	0.401	1
STX16	2.68953e-17	0.295289	0.198	0.175	7.91984e-13
ST14	2.97665e-10	0.295286	0.248	0.242	8.76535e-06
RBBP4	7.1737e-08	0.295238	0.312	0.321	0.00211244
CLDN16	1.31636e-38	0.294482	0.25	0.19	3.87629e-34
VPS13A	9.70764e-17	0.293903	0.225	0.204	2.85861e-12
ARID1B	4.40214e-13	0.293675	0.232	0.217	1.2963e-08
GTF2I	2.77937e-19	0.293174	0.524	0.563	8.18442e-15
FZD6	2.69342e-30	0.2931	0.171	0.134	7.9313e-26
CCDC50	2.98691e-08	0.292445	0.238	0.234	0.000879555
HM13	1.56246e-11	0.292295	0.275	0.271	4.60096e-07
TBC1D16	5.82062e-51	0.292074	0.156	0.106	1.714e-46
CTTN	7.12282e-12	0.291972	0.348	0.357	2.09746e-07
HNRNPU	4.04429e-22	0.291551	0.534	0.569	1.19092e-17
AC019197.1	1.6421e-17	0.291367	0.112	0.087	4.83549e-13
PAPPA2	0.00131693	0.290508	0.1	0.093	1
TMEM259	0.000160073	0.290501	0.284	0.298	1
MET	2.68411e-31	0.29049	0.193	0.153	7.90389e-27
KANSL1L	9.3859e-31	0.290429	0.198	0.16	2.76387e-26
BIRC6	2.0392e-12	0.290211	0.241	0.229	6.00484e-08
FLNA	1.24588e-06	0.289904	0.279	0.28	0.0366875
FAM111A	7.52503e-21	0.289587	0.161	0.133	2.2159e-16
PAWR	3.61891e-12	0.289414	0.245	0.232	1.06566e-07
MARCKS	3.16742e-06	0.289046	0.229	0.228	0.093271
ZDHHC21	1.78574e-15	0.288834	0.171	0.149	5.25848e-11
PRPF4B	0.00396663	0.288821	0.302	0.324	1
DEGS2	1.65264e-34	0.288748	0.118	0.081	4.86654e-30
NCKAP1	2.21961e-10	0.288698	0.321	0.325	6.5361e-06
DYNC2LI1	1.82928e-05	0.28868	0.256	0.263	0.538669
DBI	0.000480877	0.288245	0.693	0.791	1
CAPZA2	5.59662e-15	0.287544	0.47	0.51	1.64804e-10
AIF1L	4.86568e-22	0.287328	0.541	0.549	1.4328e-17
ANXA5	5.45113e-15	0.287162	0.487	0.532	1.60519e-10
PCMTD1	5.97061e-05	0.286023	0.363	0.392	1
HLA-DMA	2.98671e-42	0.285364	0.159	0.114	8.79495e-38
TMEM37	2.86378e-15	0.285339	0.343	0.328	8.43296e-11
VKORC1	6.89145e-06	0.285029	0.381	0.414	0.202933
ACTN4	8.33899e-08	0.285017	0.492	0.548	0.00245558
ID4	0.0376091	0.284832	0.162	0.163	1
PRKAA2	0.000164779	0.284662	0.346	0.371	1
ANKRD10	1.69358e-08	0.28459	0.25	0.247	0.000498709
CCPG1	0.0311492	0.284544	0.292	0.319	1
MAL	9.05748e-31	0.284431	0.688	0.673	2.66716e-26
LTBP3	0.000814763	0.284271	0.283	0.3	1
BICDL1	4.97937e-32	0.284117	0.154	0.113	1.46627e-27
CD63	3.39309e-58	0.284011	0.782	0.797	9.99164e-54
MYDGF	2.38677e-27	0.282684	0.208	0.171	7.02832e-23
CDS1	4.02516e-12	0.28259	0.173	0.157	1.18529e-07
CAPN1	2.68688e-17	0.282584	0.245	0.226	7.91205e-13
MIA2	9.38883e-40	0.282574	0.2	0.15	2.76473e-35
TSPAN12	3.20935e-08	0.281594	0.326	0.334	0.000945058
ACTR3	2.89684e-08	0.281585	0.316	0.326	0.000853033
KIDINS220	0.00126727	0.280822	0.237	0.246	1
HDAC7	4.78472e-52	0.280657	0.135	0.086	1.40896e-47
PRRG1	4.82824e-60	0.280631	0.131	0.079	1.42177e-55
KANSL1	2.40654e-16	0.279969	0.183	0.16	7.08655e-12
SSR1	4.42109e-07	0.279612	0.332	0.35	0.0130188
LMBRD1	3.70842e-05	0.279586	0.409	0.452	1
LBR	9.19297e-25	0.279266	0.187	0.154	2.70705e-20
DNER	1.58311e-14	0.27831	0.134	0.111	4.66178e-10
CAPRIN1	1.43192e-16	0.277827	0.275	0.261	4.21659e-12
SLITRK4	5.08103e-41	0.277698	0.114	0.074	1.49621e-36
CLK4	2.7462e-06	0.277644	0.163	0.156	0.0808674
TMEM50B	0.00026443	0.277567	0.332	0.357	1
RERE	7.64762e-05	0.277323	0.278	0.288	1
SH3GLB2	0.0286974	0.27726	0.268	0.288	1
ITGB1BP1	0.0010939	0.276946	0.263	0.277	1
OGT	0.000112803	0.276714	0.265	0.273	1
SERPINE2	2.42428e-69	0.276516	0.103	0.051	7.13878e-65
SPCS3	1.76701e-05	0.276152	0.319	0.337	0.520333
HLA-E	0.000502528	0.275926	0.334	0.359	1
PSMB8	4.98295e-14	0.274937	0.235	0.22	1.46733e-09
SARAF	1.88873e-20	0.274818	0.344	0.313	5.56175e-16
IRX2	1.10771e-27	0.273667	0.15	0.112	3.26187e-23
CTNNB1	2.66948e-07	0.273363	0.368	0.386	0.00786083
BAZ2B	2.48519e-07	0.273147	0.201	0.195	0.00731813
SYNGR2	4.62195e-06	0.272745	0.278	0.283	0.136103
SLC2A13	2.23221e-49	0.272444	0.122	0.076	6.57318e-45
DDR1	0.0355935	0.272361	0.328	0.365	1
TMC4	2.32526e-10	0.272315	0.219	0.208	6.84719e-06
RCN2	0.000282914	0.272208	0.357	0.39	1
RHPN1	6.32849e-27	0.272105	0.15	0.116	1.86355e-22
CELSR2	3.96329e-42	0.271659	0.139	0.095	1.16707e-37
SERPINA1	1.30468e-10	0.271551	0.149	0.179	3.84189e-06
PTAR1	2.87706e-14	0.271184	0.204	0.184	8.47207e-10
RHOT2	1.03452e-07	0.27067	0.193	0.185	0.00304636
TMX1	1.70347e-16	0.270474	0.2	0.178	5.01622e-12
ESAM	6.61078e-44	0.269933	0.11	0.069	1.94668e-39
XRCC5	1.08606e-08	0.268866	0.375	0.398	0.000319813
DPYSL2	2.11918e-63	0.268574	0.136	0.08	6.24034e-59
ZNF638	0.00139966	0.267333	0.282	0.298	1
LPP	1.00585e-05	0.267267	0.331	0.348	0.296194
FAM3C	0.000538113	0.266974	0.31	0.332	1
PDHA1	8.27448e-05	0.266826	0.427	0.469	1
SNX14	4.49167e-16	0.266742	0.23	0.21	1.32266e-11
TNRC6B	0.00224125	0.266722	0.314	0.337	1
RBM26	1.85705e-13	0.26648	0.193	0.174	5.46847e-09
HIPK2	0.00222907	0.266455	0.436	0.485	1
PPP1R9A	4.5285e-21	0.2656	0.159	0.13	1.33351e-16
CCNL2	0.00200992	0.265579	0.218	0.224	1
CAPZA1	3.16918e-08	0.265277	0.237	0.232	0.000933227
SDF4	1.98845e-05	0.264851	0.285	0.295	0.585539
YIPF3	0.00219743	0.264558	0.324	0.35	1
ATP13A3	8.04716e-17	0.263853	0.223	0.2	2.36965e-12
PATJ	1.34039e-33	0.263695	0.195	0.151	3.94704e-29
USP34	9.71644e-05	0.263046	0.248	0.254	1
SDCBP	1.77886e-05	0.262906	0.377	0.41	0.523821
RABAC1	6.60236e-05	0.262879	0.514	0.591	1
PHLDB2	9.84537e-06	0.262623	0.26	0.264	0.289917
GPAA1	0.00117837	0.262609	0.353	0.385	1
WDR34	3.47461e-08	0.262313	0.256	0.253	0.00102317
SELENOT	7.8809e-18	0.261895	0.25	0.224	2.32069e-13
RBM47	1.5022e-07	0.260942	0.421	0.457	0.00442354
NAT8L	9.86639e-09	0.260905	0.145	0.131	0.000290535
RBM39	1.18489e-05	0.26086	0.489	0.542	0.348914
FKBP2	7.22837e-20	0.260772	0.675	0.747	2.12854e-15
QKI	5.67742e-07	0.260738	0.263	0.264	0.0167183
SEPT8	4.98006e-20	0.259355	0.143	0.116	1.46648e-15
EPCAM	1.57889e-17	0.25932	0.655	0.685	4.64935e-13
TMEM176B	1.83306e-19	0.258954	0.473	0.458	5.3978e-15
SUN1	0.0128903	0.258866	0.221	0.231	1
TAGLN2	0.00035766	0.258439	0.356	0.379	1
HSPA5	3.3974e-37	0.258225	0.539	0.544	1.00043e-32
C19orf66	5.58586e-23	0.258196	0.134	0.105	1.64487e-18
MAL2	0.0129747	0.257949	0.374	0.411	1
SH3BGRL3	0.0144303	0.257723	0.418	0.474	1
RGL2	1.86289e-24	0.257702	0.131	0.1	5.48565e-20
MKLN1	4.58109e-05	0.256486	0.233	0.233	1
YWHAQ	1.22487e-06	0.256121	0.419	0.461	0.0360687
SLC48A1	2.75839e-13	0.255422	0.193	0.175	8.12263e-09
OGA	4.8521e-24	0.255409	0.193	0.158	1.4288e-19
RUFY3	3.01291e-29	0.255385	0.144	0.108	8.87212e-25
SPTLC2	0.000465411	0.254223	0.201	0.202	1
TMBIM4	3.35894e-17	0.254223	0.329	0.301	9.89107e-13
ZMYM2	0.00100219	0.254128	0.223	0.228	1
EMC10	0.0261669	0.253686	0.337	0.371	1
SIAE	4.38237e-19	0.253638	0.162	0.136	1.29048e-14
ISG15	6.57736e-42	0.253371	0.108	0.067	1.93683e-37
STK19	4.71471e-12	0.252959	0.125	0.105	1.38834e-07
DYNC1LI2	9.61155e-05	0.252851	0.257	0.263	1
KDELR1	0.0129454	0.252435	0.44	0.498	1
NARS	1.27849e-07	0.252021	0.424	0.457	0.00376476
IPO7	1.94923e-07	0.251615	0.276	0.277	0.00573989
DAPK1	3.73267e-15	0.25149	0.153	0.13	1.09916e-10
COX6A1	2.98596e-74	0.25135	0.809	0.819	8.79275e-70
TESC	2.14434e-41	0.251204	0.111	0.07	6.31443e-37
PRKX	8.15005e-13	0.250934	0.117	0.098	2.39995e-08
ACTR2	1.81054e-05	0.250824	0.359	0.384	0.53315
GPRC5C	0.000138825	0.250331	0.381	0.406	1
NME1	0.00661248	0.250317	0.297	0.32	1
FLII	5.14135e-12	0.250063	0.188	0.171	1.51397e-07
AKAP8L	0.00120417	0.25005	0.199	0.201	1
NDUFB8.1	2.27927e-129	-0.251106	0.221	0.362	6.71176e-125
ATP6V1G1	1.77622e-147	-0.251713	0.58	0.762	5.23045e-143
IDI1	1.03123e-177	-0.251824	0.185	0.342	3.03668e-173
TPST2	6.98597e-209	-0.252905	0.125	0.273	2.05716e-204
PSAT1	1.81973e-39	-0.254995	0.098	0.146	5.35857e-35
MT-ATP8	4.53043e-80	-0.256031	0.788	0.883	1.33408e-75
GMNN	1.33073e-163	-0.257874	0.091	0.205	3.91861e-159
SLC13A1	7.7444e-44	-0.259001	0.098	0.149	2.28049e-39
NUDT16	3.02234e-195	-0.25983	0.161	0.316	8.89988e-191
ATP5ME	4.22422e-12	-0.259996	0.486	0.465	1.24391e-07
ATP5G2	3.15699e-107	-0.260052	0.287	0.428	9.29639e-103
CTXN3	6.00693e-98	-0.260441	0.039	0.101	1.76886e-93
C11orf31	2.73322e-175	-0.260732	0.144	0.29	8.0485e-171
BEX2	1.90953e-190	-0.260765	0.304	0.489	5.623e-186
RPL30	8.96205e-151	-0.261507	0.882	0.946	2.63906e-146
PNRC1	9.66126e-160	-0.262055	0.353	0.533	2.84495e-155
NDUFB1	2.39289e-153	-0.262539	0.715	0.849	7.04635e-149
CLDN8	4.99549e-187	-0.263145	0.179	0.341	1.47102e-182
RALYL	1.2456e-215	-0.265467	0.069	0.193	3.66793e-211
SAP18	9.5965e-178	-0.266099	0.555	0.758	2.82588e-173
RRAD	7.48699e-114	-0.267022	0.072	0.157	2.20469e-109
ETFB	4.39225e-151	-0.26727	0.512	0.708	1.29338e-146
RPL27A	1.50877e-179	-0.267845	0.717	0.873	4.44287e-175
EIF1B	5.06162e-190	-0.268952	0.384	0.579	1.4905e-185
GLRX5	4.08513e-185	-0.269374	0.415	0.617	1.20295e-180
EGR2	0	-0.270455	0.002	0.101	0
NHP2L1	1.0661e-176	-0.270918	0.146	0.292	3.13933e-172
BLVRB	4.57204e-183	-0.272369	0.383	0.582	1.34633e-178
HINT2	6.48838e-184	-0.273095	0.423	0.627	1.91063e-179
EHHADH	7.42015e-76	-0.273143	0.136	0.218	2.18501e-71
BAG3	1.51986e-186	-0.27438	0.081	0.201	4.47554e-182
COX7A2L	6.48003e-174	-0.274737	0.453	0.649	1.90817e-169
TUBA1C	1.1939e-148	-0.276296	0.25	0.404	3.51568e-144
DDIT3	6.36501e-170	-0.276818	0.196	0.348	1.8743e-165
RP11-332H18.4	2.95215e-282	-0.277894	0.011	0.111	8.6932e-278
RPL38	4.98747e-165	-0.278617	0.761	0.892	1.46866e-160
RPS4X	1.31427e-204	-0.278962	0.869	0.948	3.87014e-200
TCEB1	1.61674e-231	-0.279082	0.095	0.243	4.7608e-227
KANSL1-AS1	4.08087e-301	-0.279475	0.047	0.187	1.20169e-296
LINC00671	4.2999e-249	-0.279712	0.121	0.287	1.26619e-244
TPM4	5.51545e-59	-0.281619	0.185	0.263	1.62413e-54
RHBG	8.96169e-214	-0.281648	0.09	0.226	2.63895e-209
FTH1	2.1793e-245	-0.282572	0.94	0.984	6.41737e-241
MYEOV2	6.89517e-162	-0.283108	0.192	0.345	2.03042e-157
NFIL3	7.05689e-295	-0.283315	0.04	0.172	2.07804e-290
SH3YL1	4.59888e-126	-0.283454	0.294	0.448	1.35423e-121
NAB2	4.3694e-295	-0.283846	0.03	0.153	1.28666e-290
ACO1	8.64731e-48	-0.285029	0.201	0.272	2.54637e-43
HSPB1	7.60339e-67	-0.285442	0.619	0.752	2.23897e-62
CDHR5	1.11091e-103	-0.285992	0.044	0.11	3.27131e-99
ECHS1	1.08596e-106	-0.288213	0.544	0.72	3.19783e-102
PRLR	4.9807e-193	-0.290457	0.073	0.192	1.46667e-188
RGS3	3.6493e-130	-0.290613	0.103	0.204	1.07461e-125
TBX2	1.90474e-159	-0.290878	0.121	0.243	5.60888e-155
C8orf59	1.9106e-236	-0.291743	0.321	0.538	5.62615e-232
KLF15	1.74512e-289	-0.29308	0.032	0.156	5.13884e-285
ATP5D	1.59488e-110	-0.293403	0.308	0.444	4.69643e-106
C17orf89	4.92591e-227	-0.296126	0.114	0.269	1.45053e-222
NPL	1.55724e-92	-0.296175	0.042	0.103	4.5856e-88
DCXR	2.1644e-153	-0.297924	0.538	0.723	6.3735e-149
GK	4.71367e-78	-0.298986	0.117	0.195	1.38804e-73
TCEB2	2.16898e-117	-0.300024	0.279	0.421	6.387e-113
SLC27A2	3.12205e-59	-0.30153	0.082	0.138	9.19351e-55
HERPUD1	2.47779e-119	-0.301683	0.431	0.583	7.29633e-115
ISOC2	1.2753e-123	-0.302168	0.279	0.423	3.75537e-119
MT-CO3	0	-0.303797	0.988	1	0
C19orf43	7.01861e-204	-0.304031	0.147	0.305	2.06677e-199
ATP5H	6.02544e-152	-0.304158	0.186	0.328	1.77431e-147
RHOBTB3	1.0874e-117	-0.304561	0.323	0.464	3.20206e-113
OAZ1	3.61813e-193	-0.306099	0.66	0.834	1.06543e-188
IGFBP5	3.82918e-94	-0.306489	0.076	0.154	1.12758e-89
H3F3B	2.87138e-99	-0.307161	0.672	0.798	8.45537e-95
ARL4D	2.34113e-244	-0.30987	0.138	0.306	6.89393e-240
GLTSCR2	3.15221e-228	-0.311604	0.102	0.251	9.28231e-224
GLYATL1	9.9151e-69	-0.312863	0.105	0.175	2.9197e-64
LRP2	2.4738e-67	-0.313486	0.145	0.224	7.2846e-63
C16orf89	3.01486e-276	-0.313735	0.075	0.225	8.87787e-272
PTGR1	2.02384e-132	-0.313861	0.309	0.46	5.95961e-128
CDA	7.37705e-303	-0.31598	0.056	0.203	2.17232e-298
MT-CO2	0	-0.316811	0.991	1	0
HBEGF	1.96091e-272	-0.316958	0.018	0.123	5.7743e-268
APOC1	2.81787e-141	-0.317442	0.03	0.103	8.29779e-137
HMGCS2	1.37179e-147	-0.317445	0.094	0.205	4.0395e-143
CHCHD2	6.59222e-197	-0.318675	0.733	0.864	1.94121e-192
DMRT2	2.90282e-146	-0.318819	0.039	0.12	8.54794e-142
TOMM7	3.16812e-209	-0.319148	0.707	0.842	9.32916e-205
KRT8	3.16241e-57	-0.319859	0.47	0.579	9.31234e-53
COX6C	1.08464e-200	-0.320926	0.797	0.891	3.19395e-196
NGFRAP1	3.55006e-126	-0.321042	0.219	0.354	1.04539e-121
KIAA1191	7.05098e-169	-0.322704	0.206	0.36	2.0763e-164
PNP	1.59405e-110	-0.323084	0.216	0.335	4.694e-106
MACROD1	7.88784e-208	-0.324277	0.223	0.403	2.32273e-203
FOSL2	2.35738e-201	-0.328524	0.186	0.348	6.94177e-197
CTGF	2.07532e-126	-0.328536	0.056	0.139	6.11118e-122
TEX41	0	-0.329374	0.077	0.24	0
GUK1	8.32434e-176	-0.329849	0.559	0.743	2.45127e-171
C21orf33	1.23832e-200	-0.33193	0.112	0.255	3.64649e-196
NR4A3	0	-0.332154	0.001	0.122	0
SF3B14	1.85414e-216	-0.332188	0.143	0.304	5.45987e-212
AGXT2	1.29328e-69	-0.333199	0.082	0.145	3.80833e-65
ECI2	1.35761e-200	-0.333948	0.297	0.489	3.99774e-196
ENPEP	1.85303e-74	-0.334936	0.081	0.147	5.45661e-70
MRP63	3.58077e-219	-0.335424	0.144	0.307	1.05443e-214
MIF	9.03602e-223	-0.337678	0.606	0.811	2.66084e-218
BTG3	2.16725e-259	-0.338513	0.138	0.308	6.38191e-255
TSKU	7.8036e-130	-0.338603	0.032	0.102	2.29793e-125
MMP24-AS1	4.36256e-209	-0.338794	0.163	0.329	1.28464e-204
NDUFAB1	8.4533e-239	-0.340707	0.498	0.702	2.48924e-234
LINC00473	5.47276e-276	-0.343408	0.011	0.11	1.61156e-271
EMX1	4.49364e-177	-0.34353	0.174	0.322	1.32324e-172
TMEM66	3.72947e-191	-0.344319	0.173	0.331	1.09822e-186
LGMN	1.01025e-133	-0.346092	0.181	0.309	2.97488e-129
AKR1A1	2.56563e-67	-0.346874	0.32	0.421	7.55502e-63
SLC25A25	0	-0.347113	0.041	0.2	0
PHYH	4.96267e-228	-0.34783	0.255	0.45	1.46136e-223
GABARAPL1	4.82593e-195	-0.349457	0.366	0.547	1.42109e-190
NR0B2	1.07354e-252	-0.350388	0.039	0.157	3.16126e-248
ATOX1	8.71887e-171	-0.352625	0.563	0.763	2.56744e-166
GCSH	5.44724e-198	-0.352896	0.35	0.55	1.60405e-193
AFP	6.36803e-98	-0.35344	0.048	0.114	1.87519e-93
TRIB1	0	-0.355325	0.086	0.251	0
PPP1R15A	0	-0.357024	0.066	0.225	0
SAT2	7.08515e-97	-0.35811	0.454	0.606	2.08636e-92
LGALS2	1.78397e-79	-0.360888	0.175	0.266	5.25324e-75
MAF	9.75991e-51	-0.361852	0.113	0.169	2.874e-46
CTSB	7.24842e-78	-0.362809	0.321	0.442	2.13444e-73
SELENOP	3.11386e-29	-0.36282	0.317	0.364	9.16938e-25
FUOM	3.15028e-64	-0.364236	0.106	0.17	9.27663e-60
MCL1	1.2684e-280	-0.365915	0.172	0.362	3.73505e-276
IGFBP3	5.38064e-202	-0.365932	0.105	0.241	1.58444e-197
UAP1	1.13224e-194	-0.366622	0.087	0.21	3.33411e-190
CRABP1	0	-0.367589	0.036	0.171	0
HAO2	1.03345e-94	-0.367636	0.057	0.125	3.04321e-90
GADD45G	1.05469e-174	-0.367992	0.075	0.185	3.10576e-170
SNHG8	4.99449e-285	-0.370118	0.399	0.629	1.47073e-280
ATP5J	8.08146e-137	-0.37059	0.285	0.427	2.37975e-132
PART1	6.488e-286	-0.371582	0.031	0.153	1.91052e-281
CDKN1A	0	-0.376948	0.049	0.209	0
AGMAT	5.90196e-101	-0.380302	0.07	0.145	1.73795e-96
SHMT1	2.52245e-71	-0.380715	0.218	0.306	7.42787e-67
TMEM213	2.03824e-125	-0.381313	0.343	0.481	6.002e-121
DHRS3	0	-0.382245	0.11	0.292	0
OGDHL	0	-0.382363	0.342	0.588	0
BPHL	5.68102e-185	-0.383068	0.13	0.266	1.67289e-180
PLIN2	3.78124e-144	-0.383721	0.113	0.224	1.11346e-139
HSP90AB1	3.53623e-226	-0.38485	0.591	0.773	1.04131e-221
PIM3	3.32313e-274	-0.385894	0.211	0.41	9.78563e-270
AGPAT9	0	-0.391709	0.039	0.177	0
RPS29	4.79176e-245	-0.391877	0.822	0.924	1.41103e-240
MTHFS	3.46599e-240	-0.393478	0.151	0.319	1.02063e-235
ACAA1	2.04957e-104	-0.394409	0.334	0.471	6.03536e-100
ALDH2	1.32712e-178	-0.395697	0.352	0.541	3.90798e-174
MIDN	2.89103e-289	-0.395879	0.178	0.372	8.51321e-285
AK4	2.73525e-38	-0.401661	0.192	0.244	8.0545e-34
NDRG1	0	-0.403588	0.309	0.57	0
SLC25A5	1.66185e-221	-0.405178	0.657	0.827	4.89366e-217
RIDA	5.81417e-35	-0.406123	0.156	0.209	1.7121e-30
PEBP1	1.31524e-261	-0.406365	0.821	0.934	3.87299e-257
MIR22HG	0	-0.408184	0.099	0.309	0
TOB1	9.22186e-231	-0.40882	0.299	0.498	2.71556e-226
CALM1	1.51976e-182	-0.409526	0.572	0.774	4.47525e-178
FBXO21	2.12373e-221	-0.409603	0.226	0.406	6.25374e-217
PVALB	1.16514e-201	-0.412057	0.202	0.367	3.43099e-197
SORD	1.47105e-106	-0.412101	0.112	0.202	4.33179e-102
HSD17B14	3.47099e-219	-0.413422	0.066	0.189	1.0221e-214
SLC25A33	0	-0.414001	0.075	0.277	0
NOX4	8.60848e-77	-0.415919	0.079	0.143	2.53494e-72
CSRP1	5.47542e-257	-0.416506	0.17	0.345	1.61235e-252
SCPEP1	4.1646e-207	-0.416596	0.267	0.446	1.22635e-202
HAGH	2.78656e-219	-0.417462	0.234	0.416	8.20558e-215
CAMK2N1	2.15771e-238	-0.418047	0.407	0.609	6.35381e-234
CSRNP1	0	-0.421833	0.032	0.233	0
HSPE1	2.36367e-253	-0.42395	0.695	0.867	6.96029e-249
NAT8	1.13036e-78	-0.42566	0.172	0.257	3.32858e-74
ALDH3A2	5.10798e-173	-0.428237	0.213	0.364	1.50415e-168
HSP90AA1	1.23831e-190	-0.429205	0.741	0.862	3.64646e-186
HPGD	0	-0.429441	0.061	0.215	0
AMN	9.45427e-111	-0.433948	0.138	0.235	2.784e-106
BHLHE40	1.30476e-202	-0.434831	0.189	0.345	3.84213e-198
SHFM1	2.70628e-272	-0.435788	0.145	0.325	7.96919e-268
GPD1	8.7826e-115	-0.437246	0.072	0.154	2.58621e-110
MSRA	3.01108e-121	-0.438304	0.15	0.258	8.86672e-117
ALDH1L1	4.97104e-289	-0.439736	0.21	0.417	1.46382e-284
PTH1R	6.37459e-249	-0.439862	0.353	0.554	1.87712e-244
IGFBP4	2.0636e-68	-0.441841	0.124	0.191	6.07668e-64
SELK	0	-0.447382	0.086	0.257	0
QDPR	1.00706e-201	-0.451072	0.192	0.352	2.9655e-197
RPL37A	0	-0.452829	0.796	0.917	0
GGACT	5.80833e-194	-0.454577	0.034	0.128	1.71038e-189
ATP6V0D2	0	-0.456905	0.076	0.262	0
COTL1	1.5301e-35	-0.466164	0.197	0.243	4.50569e-31
CREM	2.34978e-271	-0.468314	0.154	0.328	6.9194e-267
7SK.2	0	-0.468522	0.006	0.144	0
MAFF	0	-0.472241	0.022	0.182	0
NQO2	8.04454e-204	-0.47419	0.226	0.398	2.36887e-199
ASPDH	1.86885e-182	-0.476206	0.04	0.133	5.50321e-178
ETNK2	2.20197e-242	-0.477106	0.083	0.221	6.48414e-238
RBP5	9.51074e-154	-0.477644	0.207	0.345	2.80063e-149
PHLDA2	3.91223e-107	-0.479774	0.053	0.125	1.15203e-102
KRT18	9.74472e-61	-0.479829	0.508	0.614	2.86953e-56
PBLD	1.60017e-162	-0.482565	0.224	0.37	4.71201e-158
NFE2L2	2.2357e-178	-0.486902	0.387	0.553	6.58347e-174
EIF1	0	-0.490713	0.845	0.946	0
XPNPEP2	6.33356e-254	-0.491074	0.014	0.109	1.86504e-249
DEFB1	3.08982e-17	-0.491546	0.792	0.702	9.0986e-13
TPT1	2.36612e-304	-0.492032	0.933	0.986	6.96751e-300
G6PC	1.14724e-258	-0.496828	0.009	0.101	3.37827e-254
PER1	0	-0.497087	0.057	0.316	0
C11orf54	3.23254e-164	-0.497418	0.437	0.621	9.51887e-160
RNF186	1.9986e-239	-0.498535	0.016	0.109	5.88529e-235
GLRX	8.57606e-252	-0.503193	0.375	0.581	2.52539e-247
CRYL1	0	-0.504072	0.336	0.583	0
MT-ND2	0	-0.50458	0.989	1	0
FDX1	0	-0.505395	0.305	0.544	0
XIST	0	-0.506532	0.109	0.375	0
ALDH4A1	8.3733e-186	-0.507809	0.222	0.379	2.46569e-181
TCIM	3.39516e-64	-0.509744	0.13	0.197	9.99772e-60
MT-ND3	0	-0.513457	0.979	0.995	0
KLF10	0	-0.515431	0.099	0.3	0
SLC3A2	0	-0.518382	0.288	0.54	0
HSD11B2	8.37414e-290	-0.520095	0.355	0.585	2.46593e-285
RAB11FIP3	1.12589e-157	-0.523139	0.195	0.328	3.3154e-153
SEPW1	1.75397e-265	-0.526545	0.166	0.344	5.16493e-261
GLYAT	1.12824e-107	-0.538487	0.137	0.23	3.32233e-103
AZGP1	2.84664e-259	-0.539381	0.06	0.191	8.38251e-255
SUCLG1	4.91552e-206	-0.546381	0.51	0.714	1.44747e-201
S100A4	2.322e-121	-0.546461	0.171	0.29	6.8376e-117
PTP4A1	0	-0.547835	0.165	0.382	0
UBC	1.34506e-277	-0.548187	0.663	0.825	3.96079e-273
GNB2L1	3.48864e-179	-0.549338	0.275	0.433	1.0273e-174
SLC4A4	2.77246e-100	-0.549843	0.171	0.266	8.16407e-96
TNFRSF12A	5.47758e-62	-0.552201	0.299	0.378	1.61298e-57
HSPA8	0	-0.556984	0.524	0.732	0
DNAJB1	0	-0.565433	0.15	0.359	0
DHRS4L2	6.19054e-264	-0.572452	0.205	0.394	1.82293e-259
ATP1B3	1.06816e-166	-0.576076	0.279	0.426	3.14541e-162
MTRNR2L8	0.0128045	-0.57638	0.204	0.195	1
RHOB	0	-0.582529	0.307	0.547	0
SMIM5	8.96219e-272	-0.582781	0.15	0.321	2.6391e-267
PCK2	1.83635e-192	-0.584674	0.058	0.162	5.40749e-188
CYSTM1	0	-0.591329	0.689	0.858	0
CA12	0	-0.59192	0.514	0.706	0
DPYS	7.69798e-121	-0.600781	0.112	0.204	2.26682e-116
LGALS3	6.90773e-263	-0.601361	0.289	0.487	2.03412e-258
CYR61	1.87289e-224	-0.60495	0.106	0.245	5.51509e-220
AOC1	2.88659e-247	-0.607155	0.143	0.301	8.50014e-243
NFKBIA	0	-0.607585	0.171	0.428	0
DDC	2.24543e-134	-0.610555	0.11	0.209	6.61211e-130
ATPIF1	5.50695e-244	-0.612572	0.242	0.418	1.62163e-239
HRSP12	7.2417e-201	-0.621152	0.087	0.212	2.13246e-196
FAM24B	2.85364e-268	-0.623195	0.036	0.153	8.40312e-264
RNF152	0	-0.625159	0.124	0.35	0
SMIM6	0	-0.625564	0.087	0.248	0
PDZK1IP1	1.70322e-33	-0.640745	0.363	0.392	5.01547e-29
RCAN1	0	-0.64431	0.157	0.362	0
MT-ND1	0	-0.65126	0.988	0.999	0
PRAP1	5.33487e-224	-0.663656	0.038	0.142	1.57096e-219
C8orf4	3.37475e-221	-0.664941	0.049	0.162	9.93762e-217
MT-CYB	0	-0.665469	0.986	1	0
ACTG1	3.36488e-295	-0.668759	0.769	0.872	9.90858e-291
ZFP36L2	3.918e-222	-0.673013	0.301	0.477	1.15373e-217
HIST1H4C	0	-0.676516	0.317	0.568	0
FKBP5	0	-0.678082	0.07	0.261	0
SERTAD1	0	-0.678844	0.093	0.327	0
CMBL	0	-0.683496	0.24	0.467	0
SLC13A3	1.02529e-212	-0.693219	0.045	0.149	3.01918e-208
KLF9	0	-0.695837	0.113	0.388	0
USP2	0	-0.700906	0.109	0.363	0
SELM	0	-0.708965	0.107	0.299	0
ATP6V1G3	7.75801e-204	-0.71337	0.05	0.157	2.2845e-199
DUSP6	0	-0.715164	0.1	0.308	0
KHK	1.07201e-162	-0.716696	0.159	0.28	3.15674e-158
PLG	0	-0.730229	0.022	0.143	0
CA2	0	-0.731363	0.429	0.655	0
ADI1	0	-0.731604	0.47	0.731	0
CYB5A	0	-0.731671	0.736	0.919	0
FTCD	7.64071e-242	-0.765232	0.086	0.22	2.24996e-237
ALDH6A1	0	-0.765572	0.352	0.589	0
PEPD	2.78208e-240	-0.765752	0.262	0.443	8.1924e-236
SLC7A7	2.8483e-276	-0.770735	0.054	0.184	8.38738e-272
C19orf77	0	-0.772686	0.076	0.258	0
G0S2	0	-0.784432	0.168	0.368	0
APOM	0	-0.788328	0.074	0.234	0
ADIRF	0	-0.81601	0.292	0.546	0
SLC22A6	0	-0.833727	0.033	0.172	0
HSPA1B	0	-0.836737	0.253	0.457	0
SLC16A9	4.10202e-236	-0.855026	0.081	0.21	1.20792e-231
GDF15	7.3733e-204	-0.860198	0.244	0.4	2.17122e-199
RASD1	0	-0.907876	0.141	0.373	0
ARG2	0	-0.913803	0.124	0.367	0
SERPINA5	0	-0.923148	0.195	0.424	0
CRYAA	0	-0.924603	0.002	0.116	0
FBP1	1.48379e-302	-0.929545	0.196	0.387	4.3693e-298
SLC7A8	0	-0.972084	0.13	0.408	0
SGK1	0	-0.972338	0.123	0.375	0
KL	0	-0.979314	0.161	0.409	0
ATP6V1B1	0	-0.979716	0.105	0.408	0
WNK1	0	-0.985928	0.344	0.553	0
FOSB	0	-0.995625	0.047	0.296	0
CEBPD	0	-1.00746	0.343	0.658	0
TMEM52B	2.39516e-281	-1.02239	0.256	0.443	7.05303e-277
ZFAND5	0	-1.023	0.329	0.649	0
GADD45A	0	-1.02939	0.186	0.514	0
ERRFI1	0	-1.05092	0.055	0.336	0
MME	0	-1.06545	0.052	0.196	0
FAM151A	0	-1.13702	0.02	0.194	0
SPINK1	6.60644e-152	-1.16242	0.027	0.103	1.9454e-147
SEPP1	0	-1.16535	0.152	0.395	0
ASS1	1.23467e-185	-1.18525	0.193	0.316	3.63575e-181
JUND	0	-1.19866	0.511	0.76	0
PAH	0	-1.20166	0.07	0.239	0
JUNB	0	-1.25123	0.205	0.517	0
GADD45B	0	-1.288	0.158	0.46	0
KLF6	0	-1.32524	0.179	0.55	0
BTG2	0	-1.35007	0.121	0.47	0
RHCG	0	-1.36276	0.072	0.328	0
GATM	5.30056e-107	-1.3651	0.31	0.392	1.56085e-102
HSPA1A	0	-1.38473	0.301	0.576	0
ATF3	0	-1.40325	0.03	0.332	0
DUSP1	0	-1.43263	0.141	0.538	0
DPEP1	0	-1.45441	0.052	0.237	0
ZFP36	0	-1.47622	0.115	0.503	0
IER2	0	-1.49887	0.217	0.576	0
FABP1	0	-1.63041	0.057	0.259	0
EGR1	0	-1.67867	0.079	0.491	0
HPD	0	-1.73538	0.076	0.304	0
UGT2B7	8.10081e-266	-1.74231	0.168	0.313	2.38545e-261
ALB	0	-1.74269	0.035	0.228	0
MIOX	0	-1.75752	0.139	0.323	0
CALB1	0	-1.83157	0.083	0.3	0
GSTA1	0	-1.88243	0.114	0.363	0
GSTA2	0	-1.92102	0.05	0.301	0
NR4A1	0	-1.95193	0.023	0.494	0
FOS	0	-1.95373	0.145	0.553	0
GPX3	1.03242e-21	-1.95547	0.512	0.53	3.04017e-17
PDK4	0	-2.07805	0.096	0.606	0
APOE	0	-2.16404	0.297	0.522	0
KLK1	0	-2.66922	0.014	0.137	0
