# Supplementary material for: Integrin subunit beta 6 is a potential diagnostic marker for acute kidney injury in patients with diabetic kidney disease: a single cell sequencing data analysis
Source: Ren Fail. 2024 Oct 2;46(2):2409348. doi: 10.1080/0886022X.2024.2409348 (PMC11448326; doi:10.1080/0886022X.2024.2409348)
Supplement: Supplementary5.xlsx [file IRNF_A_2409348_SM4854.xlsx]

## Sheet: Sheet 1
ONTOLOGY	ID	Description	GeneRatio	BgRatio	pvalue	p.adjust	qvalue	geneID	Count
CC	GO:0016324	apical plasma membrane	9/40	368/19869	3.83236e-08	6.13177e-06	4.35679e-06	ANK2/CLDN4/CUBN/SLC12A3/SLC22A8/SLC34A1/SLC5A12/SLC6A19/STC1	9
CC	GO:0045177	apical part of cell	9/40	435/19869	1.59394e-07	1.27515e-05	9.06031e-06	ANK2/CLDN4/CUBN/SLC12A3/SLC22A8/SLC34A1/SLC5A12/SLC6A19/STC1	9
BP	GO:1903131	mononuclear cell differentiation	7/40	473/18903	5.35696e-05	0.00534355	0.00374714	ACTB/ITGB6/ITGB8/JUN/MT1G/PCK1/SOX4	7
BP	GO:0031667	response to nutrient levels	7/40	474/18903	5.42886e-05	0.00534355	0.00374714	ADM/PCK1/SLC12A3/SLC34A1/SLC6A19/SPP1/STC1	7
BP	GO:0071241	cellular response to inorganic substance	6/40	229/18903	8.05289e-06	0.00163551	0.0011469	JUN/MT1G/MT1H/MT2A/SLC12A3/SLC34A1	6
BP	GO:0048545	response to steroid hormone	6/40	339/18903	7.30319e-05	0.00572825	0.00401691	ADM/CLDN4/PCK1/SLC12A3/SPP1/STC1	6
BP	GO:0072507	divalent inorganic cation homeostasis	6/40	356/18903	9.56095e-05	0.00572825	0.00401691	ADM/ANK2/MT1G/MT1H/MT2A/STC1	6
BP	GO:0006875	cellular metal ion homeostasis	6/40	420/18903	0.000234977	0.00961567	0.00674294	ANK2/FTL/MT1G/MT1H/MT2A/STC1	6
BP	GO:0030003	cellular cation homeostasis	6/40	499/18903	0.000588023	0.0180066	0.012627	ANK2/FTL/MT1G/MT1H/MT2A/STC1	6
BP	GO:0046686	response to cadmium ion	5/40	60/18903	1.64213e-07	0.000226285	0.000158681	JUN/MT1G/MT1H/MT2A/SLC34A1	5
BP	GO:0015698	inorganic anion transport	5/40	186/18903	4.34929e-05	0.00534355	0.00374714	CLDN4/SLC12A3/SLC22A8/SLC26A7/SLC34A1	5
BP	GO:0007565	female pregnancy	5/40	189/18903	4.69383e-05	0.00534355	0.00374714	ADM/CLDN4/SPP1/STC1/VMP1	5
BP	GO:0071248	cellular response to metal ion	5/40	198/18903	5.85557e-05	0.00537931	0.00377222	JUN/MT1G/MT1H/MT2A/SLC34A1	5
BP	GO:0044703	multi-organism reproductive process	5/40	209/18903	7.5643e-05	0.00572825	0.00401691	ADM/CLDN4/SPP1/STC1/VMP1	5
BP	GO:0002573	myeloid leukocyte differentiation	5/40	218/18903	9.22898e-05	0.00572825	0.00401691	ANXA2/ITGB6/ITGB8/JUN/MT1G	5
BP	GO:0044706	multi-multicellular organism process	5/40	218/18903	9.22898e-05	0.00572825	0.00401691	ADM/CLDN4/SPP1/STC1/VMP1	5
BP	GO:0045926	negative regulation of growth	5/40	249/18903	0.000172025	0.00846609	0.00593681	CRYAB/MT1G/MT1H/MT2A/SPP1	5
BP	GO:0006814	sodium ion transport	5/40	255/18903	0.000192171	0.00882706	0.00618993	KLHL3/SLC12A3/SLC34A1/SLC5A12/SLC6A19	5
BP	GO:0098656	anion transmembrane transport	5/40	266/18903	0.000233739	0.00961567	0.00674294	CLDN4/SLC12A3/SLC26A7/SLC34A1/SLC5A12	5
BP	GO:0043270	positive regulation of ion transport	5/40	289/18903	0.000342535	0.0121029	0.00848711	ACTB/ANK2/SLC34A1/STC1/VMP1	5
BP	GO:0015850	organic hydroxy compound transport	5/40	292/18903	0.000359149	0.0123727	0.00867629	ACTB/ANXA2/EGF/SLC5A12/SPP1	5
BP	GO:0072503	cellular divalent inorganic cation homeostasis	5/40	323/18903	0.000568896	0.0178168	0.0124939	ANK2/MT1G/MT1H/MT2A/STC1	5
BP	GO:0010038	response to metal ion	5/40	360/18903	0.000927101	0.0239193	0.0167733	JUN/MT1G/MT1H/MT2A/SLC34A1	5
BP	GO:0051098	regulation of binding	5/40	372/18903	0.0010732	0.0259636	0.0182068	ACTB/ANXA2/EGF/ID1/JUN	5
BP	GO:0030099	myeloid cell differentiation	5/40	407/18903	0.00159771	0.0328603	0.0230432	ANXA2/ITGB6/ITGB8/JUN/MT1G	5
BP	GO:0006816	calcium ion transport	5/40	440/18903	0.00224641	0.0388952	0.027275	ANK2/ANXA2/EGF/STC1/VMP1	5
BP	GO:0042060	wound healing	5/40	442/18903	0.00229109	0.0389769	0.0273323	ACTB/ANXA2/CLDN4/ITGB6/TPM1	5
CC	GO:0009925	basal plasma membrane	5/40	254/19869	0.000149847	0.00659378	0.00468505	ANK2/ANXA2/CLDN4/SLC22A8/SLC26A7	5
CC	GO:0045178	basal part of cell	5/40	272/19869	0.000206056	0.00659378	0.00468505	ANK2/ANXA2/CLDN4/SLC22A8/SLC26A7	5
MF	GO:0015291	secondary active transmembrane transporter activity	5/40	246/18432	0.000182697	0.0218184	0.0153111	SLC12A3/SLC22A8/SLC34A1/SLC5A12/SLC6A19	5
MF	GO:0008509	anion transmembrane transporter activity	5/40	303/18432	0.000476904	0.0218184	0.0153111	CLDN4/SLC12A3/SLC22A8/SLC26A7/SLC5A12	5
MF	GO:0022804	active transmembrane transporter activity	5/40	417/18432	0.00198382	0.028885	0.0202702	SLC12A3/SLC22A8/SLC34A1/SLC5A12/SLC6A19	5
BP	GO:0071276	cellular response to cadmium ion	4/40	37/18903	1.07923e-06	0.000743591	0.00052144	JUN/MT1G/MT1H/MT2A	4
BP	GO:0046916	cellular transition metal ion homeostasis	4/40	116/18903	0.000103743	0.00595656	0.00417701	FTL/MT1G/MT1H/MT2A	4
BP	GO:0003014	renal system process	4/40	125/18903	0.000138506	0.00728962	0.00511181	ADM/CLDN4/KLHL3/STC1	4
BP	GO:0098661	inorganic anion transmembrane transport	4/40	126/18903	0.00014283	0.00728962	0.00511181	CLDN4/SLC12A3/SLC26A7/SLC34A1	4
BP	GO:0055076	transition metal ion homeostasis	4/40	143/18903	0.00023225	0.00961567	0.00674294	FTL/MT1G/MT1H/MT2A	4
BP	GO:0001890	placenta development	4/40	150/18903	0.000278753	0.01067	0.0074823	ADM/ITGB8/SPP1/STC1	4
BP	GO:0007584	response to nutrient	4/40	154/18903	0.000308144	0.0111743	0.00783591	SLC34A1/SLC6A19/SPP1/STC1	4
BP	GO:0031960	response to corticosteroid	4/40	165/18903	0.000400397	0.0131368	0.00921215	ADM/PCK1/SLC12A3/STC1	4
BP	GO:1901654	response to ketone	4/40	205/18903	0.000904288	0.0239193	0.0167733	CLDN4/PCK1/SLC12A3/SPP1	4
BP	GO:0008016	regulation of heart contraction	4/40	214/18903	0.00106061	0.0259636	0.0182068	ADM/ANK2/STC1/TPM1	4
BP	GO:0007179	transforming growth factor beta receptor signaling pathway	4/40	216/18903	0.00109777	0.0260814	0.0182894	ID1/ITGB6/ITGB8/JUN	4
BP	GO:0002274	myeloid leukocyte activation	4/40	237/18903	0.00154501	0.0327542	0.0229687	ITGB6/ITGB8/JUN/MT1G	4
BP	GO:0009636	response to toxic substance	4/40	250/18903	0.00187807	0.0364505	0.0255607	MT1G/MT1H/MT2A/SLC22A8	4
BP	GO:0060047	heart contraction	4/40	250/18903	0.00187807	0.0364505	0.0255607	ADM/ANK2/STC1/TPM1	4
BP	GO:0006898	receptor-mediated endocytosis	4/40	257/18903	0.00207665	0.0385601	0.0270401	ADM/ANXA2/CUBN/EGF	4
BP	GO:0003015	heart process	4/40	261/18903	0.00219642	0.0388952	0.027275	ADM/ANK2/STC1/TPM1	4
BP	GO:1903522	regulation of blood circulation	4/40	263/18903	0.00225806	0.0388952	0.027275	ADM/ANK2/STC1/TPM1	4
BP	GO:0051924	regulation of calcium ion transport	4/40	268/18903	0.0024174	0.0401346	0.0281442	ANK2/EGF/STC1/VMP1	4
BP	GO:0071560	cellular response to transforming growth factor beta stimulus	4/40	271/18903	0.00251663	0.0401782	0.0281748	ID1/ITGB6/ITGB8/JUN	4
BP	GO:0001894	tissue homeostasis	4/40	275/18903	0.00265328	0.0401782	0.0281748	ACTB/CUBN/ITGB6/SPP1	4
BP	GO:0071559	response to transforming growth factor beta	4/40	277/18903	0.00272348	0.0407929	0.0286059	ID1/ITGB6/ITGB8/JUN	4
CC	GO:0016323	basolateral plasma membrane	4/40	229/19869	0.00113446	0.0226892	0.0161213	ANK2/ANXA2/SLC22A8/SLC26A7	4
MF	GO:0015293	symporter activity	4/40	145/18432	0.000269447	0.0218184	0.0153111	SLC12A3/SLC34A1/SLC5A12/SLC6A19	4
MF	GO:0015103	inorganic anion transmembrane transporter activity	4/40	159/18432	0.000382577	0.0218184	0.0153111	CLDN4/SLC12A3/SLC22A8/SLC26A7	4
MF	GO:0022853	active ion transmembrane transporter activity	4/40	278/18432	0.00301985	0.0394738	0.0277009	SLC12A3/SLC22A8/SLC34A1/SLC5A12	4
BP	GO:0010273	detoxification of copper ion	3/40	15/18903	3.92411e-06	0.00135186	0.000947982	MT1G/MT1H/MT2A	3
BP	GO:1990169	stress response to copper ion	3/40	15/18903	3.92411e-06	0.00135186	0.000947982	MT1G/MT1H/MT2A	3
BP	GO:0061687	detoxification of inorganic compound	3/40	18/18903	7.00659e-06	0.00163551	0.0011469	MT1G/MT1H/MT2A	3
BP	GO:0097501	stress response to metal ion	3/40	19/18903	8.30812e-06	0.00163551	0.0011469	MT1G/MT1H/MT2A	3
BP	GO:0071294	cellular response to zinc ion	3/40	24/18903	1.72267e-05	0.0029673	0.00208081	MT1G/MT1H/MT2A	3
BP	GO:0071280	cellular response to copper ion	3/40	27/18903	2.4786e-05	0.00379501	0.00266123	MT1G/MT1H/MT2A	3
BP	GO:0008209	androgen metabolic process	3/40	30/18903	3.42527e-05	0.00472002	0.00330989	ADM/SPP1/TIPARP	3
BP	GO:0006882	cellular zinc ion homeostasis	3/40	40/18903	8.21401e-05	0.00572825	0.00401691	MT1G/MT1H/MT2A	3
BP	GO:0046688	response to copper ion	3/40	41/18903	8.8495e-05	0.00572825	0.00401691	MT1G/MT1H/MT2A	3
BP	GO:0055069	zinc ion homeostasis	3/40	42/18903	9.51627e-05	0.00572825	0.00401691	MT1G/MT1H/MT2A	3
BP	GO:0032781	positive regulation of ATP-dependent activity	3/40	45/18903	0.000117111	0.00645515	0.00452664	ALDOB/TPM1/VMP1	3
BP	GO:0010043	response to zinc ion	3/40	52/18903	0.000180531	0.00857833	0.00601551	MT1G/MT1H/MT2A	3
BP	GO:0007566	embryo implantation	3/40	59/18903	0.000262851	0.0103488	0.00725705	SPP1/STC1/VMP1	3
BP	GO:0031102	neuron projection regeneration	3/40	62/18903	0.000304452	0.0111743	0.00783591	ADM/JUN/SPP1	3
BP	GO:0043462	regulation of ATP-dependent activity	3/40	73/18903	0.000492682	0.0157887	0.0110718	ALDOB/TPM1/VMP1	3
BP	GO:0001570	vasculogenesis	3/40	81/18903	0.000667992	0.0200107	0.0140324	ADM/ITGB8/TIPARP	3
BP	GO:0033273	response to vitamin	3/40	86/18903	0.000795408	0.022773	0.0159694	SLC34A1/SPP1/STC1	3
BP	GO:0042475	odontogenesis of dentin-containing tooth	3/40	91/18903	0.00093733	0.0239193	0.0167733	ADM/ITGB6/SLC34A1	3
BP	GO:0060021	roof of mouth development	3/40	91/18903	0.00093733	0.0239193	0.0167733	ITGB6/ITGB8/TIPARP	3
BP	GO:1902476	chloride transmembrane transport	3/40	101/18903	0.00126715	0.0291694	0.0204549	CLDN4/SLC12A3/SLC26A7	3
BP	GO:0070252	actin-mediated cell contraction	3/40	104/18903	0.0013786	0.0306405	0.0214865	ANK2/STC1/TPM1	3
BP	GO:0002027	regulation of heart rate	3/40	107/18903	0.00149604	0.0322117	0.0225883	ADM/ANK2/TPM1	3
BP	GO:0045582	positive regulation of T cell differentiation	3/40	117/18903	0.00193226	0.0369814	0.025933	ACTB/PCK1/SOX4	3
BP	GO:0006821	chloride transport	3/40	118/18903	0.00197978	0.0373717	0.0262067	CLDN4/SLC12A3/SLC26A7	3
BP	GO:0031623	receptor internalization	3/40	121/18903	0.00212668	0.0385601	0.0270401	ADM/ANXA2/EGF	3
BP	GO:0051101	regulation of DNA binding	3/40	121/18903	0.00212668	0.0385601	0.0270401	EGF/ID1/JUN	3
BP	GO:0051928	positive regulation of calcium ion transport	3/40	129/18903	0.00255108	0.0401782	0.0281748	ANK2/STC1/VMP1	3
BP	GO:0045621	positive regulation of lymphocyte differentiation	3/40	130/18903	0.00260754	0.0401782	0.0281748	ACTB/PCK1/SOX4	3
BP	GO:0030048	actin filament-based movement	3/40	134/18903	0.00284109	0.0416491	0.0292062	ANK2/STC1/TPM1	3
BP	GO:0042476	odontogenesis	3/40	135/18903	0.00290142	0.0420859	0.0295125	ADM/ITGB6/SLC34A1	3
BP	GO:0072175	epithelial tube formation	3/40	139/18903	0.00315067	0.0446014	0.0312765	ADM/EGF/SOX4	3
BP	GO:0060048	cardiac muscle contraction	3/40	140/18903	0.00321497	0.0446014	0.0312765	ANK2/STC1/TPM1	3
BP	GO:0034754	cellular hormone metabolic process	3/40	141/18903	0.00328008	0.044752	0.0313821	ADM/SPP1/TIPARP	3
BP	GO:0051384	response to glucocorticoid	3/40	142/18903	0.00334599	0.0452037	0.0316989	ADM/PCK1/STC1	3
CC	GO:0031526	brush border membrane	3/40	57/19869	0.000205109	0.00659378	0.00468505	CUBN/SLC34A1/SLC6A19	3
CC	GO:0005903	brush border	3/40	102/19869	0.00113052	0.0226892	0.0161213	CUBN/SLC34A1/SLC6A19	3
MF	GO:0015370	solute:sodium symporter activity	3/40	76/18432	0.000596407	0.0218285	0.0153182	SLC12A3/SLC34A1/SLC5A12	3
MF	GO:0005200	structural constituent of cytoskeleton	3/40	107/18432	0.00160744	0.0281998	0.0197894	ACTB/ANK2/TPM1	3
MF	GO:0015108	chloride transmembrane transporter activity	3/40	107/18432	0.00160744	0.0281998	0.0197894	CLDN4/SLC12A3/SLC26A7	3
MF	GO:0015294	solute:cation symporter activity	3/40	109/18432	0.00169507	0.0281998	0.0197894	SLC12A3/SLC34A1/SLC5A12	3
BP	GO:0036363	transforming growth factor beta activation	2/40	11/18903	0.000237252	0.00961567	0.00674294	ITGB6/ITGB8	2
BP	GO:0006000	fructose metabolic process	2/40	14/18903	0.000390969	0.0131368	0.00921215	ALDOB/PFKFB3	2
BP	GO:0042953	lipoprotein transport	2/40	20/18903	0.000809779	0.022773	0.0159694	CUBN/VMP1	2
BP	GO:0043011	myeloid dendritic cell differentiation	2/40	20/18903	0.000809779	0.022773	0.0159694	ITGB6/ITGB8	2
BP	GO:0044872	lipoprotein localization	2/40	21/18903	0.000893822	0.0239193	0.0167733	CUBN/VMP1	2
BP	GO:0003283	atrial septum development	2/40	23/18903	0.00107397	0.0259636	0.0182068	ANK2/SOX4	2
BP	GO:0046697	decidualization	2/40	25/18903	0.00127007	0.0291694	0.0204549	SPP1/STC1	2
BP	GO:0062009	secondary palate development	2/40	26/18903	0.00137408	0.0306405	0.0214865	ITGB6/ITGB8	2
BP	GO:0010460	positive regulation of heart rate	2/40	27/18903	0.00148202	0.0322117	0.0225883	ADM/TPM1	2
BP	GO:1903319	positive regulation of protein maturation	2/40	28/18903	0.00159389	0.0328603	0.0230432	ANXA2/SOX4	2
BP	GO:0001773	myeloid dendritic cell activation	2/40	29/18903	0.00170967	0.0346459	0.0242953	ITGB6/ITGB8	2
BP	GO:0070293	renal absorption	2/40	30/18903	0.00182934	0.0364505	0.0255607	CLDN4/KLHL3	2
BP	GO:0090279	regulation of calcium ion import	2/40	33/18903	0.00221156	0.0388952	0.027275	EGF/STC1	2
BP	GO:0086004	regulation of cardiac muscle cell contraction	2/40	34/18903	0.00234664	0.039435	0.0276536	ANK2/STC1	2
BP	GO:0001893	maternal placenta development	2/40	35/18903	0.00248554	0.0401782	0.0281748	SPP1/STC1	2
BP	GO:0055075	potassium ion homeostasis	2/40	35/18903	0.00248554	0.0401782	0.0281748	KLHL3/SLC12A3	2
BP	GO:0030224	monocyte differentiation	2/40	36/18903	0.00262824	0.0401782	0.0281748	JUN/MT1G	2
BP	GO:0033280	response to vitamin D	2/40	36/18903	0.00262824	0.0401782	0.0281748	SPP1/STC1	2
BP	GO:0003230	cardiac atrium development	2/40	37/18903	0.00277471	0.0411135	0.0288306	ANK2/SOX4	2
BP	GO:0071634	regulation of transforming growth factor beta production	2/40	39/18903	0.00307895	0.0441957	0.0309921	ITGB6/ITGB8	2
BP	GO:0045823	positive regulation of heart contraction	2/40	40/18903	0.00323668	0.0446014	0.0312765	ADM/TPM1	2
BP	GO:1903115	regulation of actin filament-based movement	2/40	40/18903	0.00323668	0.0446014	0.0312765	ANK2/STC1	2
BP	GO:1903524	positive regulation of blood circulation	2/40	41/18903	0.00339812	0.0454622	0.0318802	ADM/TPM1	2
BP	GO:0071604	transforming growth factor beta production	2/40	42/18903	0.00356327	0.0472133	0.0331081	ITGB6/ITGB8	2
CC	GO:0031430	M band	2/40	23/19869	0.000973402	0.0226892	0.0161213	ANK2/CRYAB	2
CC	GO:0008305	integrin complex	2/40	31/19869	0.00177094	0.0314834	0.0223698	ITGB6/ITGB8	2
CC	GO:0031672	A band	2/40	36/19869	0.00238414	0.0381463	0.0271039	ANK2/CRYAB	2
MF	GO:0016408	C-acyltransferase activity	2/40	20/18432	0.00085117	0.0259607	0.018218	ACSM2A/ACSM2B	2
MF	GO:0015645	fatty acid ligase activity	2/40	22/18432	0.00103201	0.0269796	0.0189331	ACSM2A/ACSM2B	2
MF	GO:0016405	CoA-ligase activity	2/40	27/18432	0.0015574	0.0281998	0.0197894	ACSM2A/ACSM2B	2
MF	GO:0016878	acid-thiol ligase activity	2/40	31/18432	0.00205194	0.028885	0.0202702	ACSM2A/ACSM2B	2
MF	GO:0016877	ligase activity, forming carbon-sulfur bonds	2/40	41/18432	0.00356926	0.0435449	0.0305579	ACSM2A/ACSM2B	2
