# Supplementary material for: Integrin subunit beta 6 is a potential diagnostic marker for acute kidney injury in patients with diabetic kidney disease: a single cell sequencing data analysis
Source: Ren Fail. 2024 Oct 2;46(2):2409348. doi: 10.1080/0886022X.2024.2409348 (PMC11448326; doi:10.1080/0886022X.2024.2409348)
Supplement: Supplementary4.xlsx [file IRNF_A_2409348_SM4853.xlsx]

## Sheet: DN DEGs
SYMBOL	p_val	avg_log2FC	pct.1	pct.2	p_val_adj
STC1	0	0.381366	0.748	0.055	0
SOX4	2.20391e-163	0.362085	0.395	0.065	4.40782e-160
JUN	1.01112e-71	0.356238	0.468	0.14	2.02224e-68
TPM1	0	0.346521	0.861	0.262	0
ID1	4.04949e-37	0.332189	0.332	0.036	8.09897e-34
ADM	1.90728e-128	0.303715	0.63	0.099	3.81455e-125
CLDN4	1.11169e-17	0.290123	0.449	0.052	2.22337e-14
ZNF331	0.000517633	0.288405	0.565	0.101	1
ITGB6	1.0322e-33	0.282862	0.594	0.134	2.0644e-30
CRYAB	0	0.281341	0.826	0.136	0
ITGB8	3.23129e-79	0.266973	0.714	0.232	6.46259e-76
ANXA2	5.40679e-75	0.256834	0.598	0.09	1.08136e-71
VMP1	6.55241e-40	0.256608	0.796	0.44	1.31048e-36
PFKFB3	2.52067e-53	0.255501	0.575	0.096	5.04135e-50
ACTB	9.89677e-57	0.255175	0.781	0.37	1.97935e-53
IER3	7.41849e-13	0.25069	0.562	0.109	1.4837e-09
BHMT	1.52744e-14	-0.258197	0.608	0.15	3.05489e-11
SLC6A19	3.40107e-291	-0.262699	0.62	0.13	6.80215e-288
MT1G	0	-0.282012	0.887	0.151	0
ACSM2A	3.46692e-159	-0.283022	0.864	0.333	6.93384e-156
KLHL3	1.87156e-118	-0.287948	0.769	0.258	3.74312e-115
SLC34A1	0	-0.291635	0.768	0.159	0
TMEM101	9.23057e-243	-0.291695	0.856	0.269	1.84611e-239
CUBN	1.0514e-156	-0.296322	0.832	0.298	2.10281e-153
ANK2	3.88609e-23	-0.30625	0.702	0.28	7.77217e-20
TSC22D3	7.30745e-231	-0.319239	0.781	0.2	1.46149e-227
ALDOB	0	-0.324516	0.852	0.218	0
SLC22A8	4.73086e-71	-0.32683	0.505	0.13	9.46171e-68
PRODH2	0	-0.351735	0.882	0.265	0
SPP1	0.0283446	-0.355628	0.608	0.233	1
SLC26A7	6.1702e-238	-0.355783	0.801	0.212	1.23404e-234
SLC5A12	6.93238e-168	-0.368714	0.827	0.281	1.38648e-164
MT1H	0	-0.373957	0.681	0.116	0
ACSM2B	5.60033e-248	-0.382311	0.901	0.319	1.12007e-244
TIPARP	0	-0.438423	0.834	0.127	0
MT2A	0	-0.45217	0.824	0.177	0
PCK1	2.85847e-90	-0.53609	0.735	0.224	5.71693e-87
FTL	2.90199e-84	-0.552247	0.753	0.249	5.80398e-81
EGF	2.41247e-19	-0.565996	0.77	0.358	4.82493e-16
SLC12A3	1.22866e-168	-0.710176	0.837	0.28	2.45731e-165
VCAM1	0.000190402	0.398186	0.352	0.054	0.380805
H2AC6	0.0147779	0.339322	0.511	0.069	1
CCN2	0	0.310999	0.702	0.061	0
ID3	1.39983e-283	0.276728	0.177	0.019	2.79965e-280
H1-0	1.3198e-39	0.270618	0.413	0.039	2.6396e-36
H1-4	6.45189e-191	0.269527	0.275	0.026	1.29038e-187
S100A2	2.76089e-187	0.268353	0.661	0.094	5.52178e-184
APCDD1L-DT	3.14702e-60	0.261938	0.549	0.127	6.29405e-57
NFKBIZ	5.22576e-40	0.255868	0.668	0.204	1.04515e-36
MAP2K6	2.88344e-40	-0.255873	0.631	0.148	5.76688e-37
ANPEP	3.05376e-32	-0.262977	0.565	0.166	6.10753e-29
GPAT3	7.38551e-20	-0.283978	0.725	0.307	1.4771e-16
TRIM50	1.24334e-64	-0.309414	0.512	0.102	2.48669e-61
GLUL	6.37918e-245	-0.316953	0.75	0.145	1.27584e-241
MT1X	0	-0.334732	0.862	0.142	0
TRPM7	3.95865e-16	-0.372046	0.872	0.504	7.9173e-13
MT1E	0	-0.376904	0.864	0.156	0
CYP3A5	2.74453e-42	-0.42007	0.721	0.263	5.48906e-39
ADGRF5	6.33081e-260	-0.496289	0.766	0.164	1.26616e-256
TRPM6	9.26324e-101	-0.530915	0.566	0.157	1.85265e-97
