# Supplementary material for: Integrin subunit beta 6 is a potential diagnostic marker for acute kidney injury in patients with diabetic kidney disease: a single cell sequencing data analysis
Source: Ren Fail. 2024 Oct 2;46(2):2409348. doi: 10.1080/0886022X.2024.2409348 (PMC11448326; doi:10.1080/0886022X.2024.2409348)
Supplement: Supplementary6.xlsx [file IRNF_A_2409348_SM4852.xlsx]

## Sheet: Sheet 1
ID	Description	GeneRatio	BgRatio	pvalue	p.adjust	qvalue	geneID	Count
hsa04978	Mineral absorption	6/32	60/8622	6.92422e-08	9.41694e-06	8.45484e-06	FTL/MT1G/MT1H/MT2A/SLC34A1/SLC6A19	6
hsa04510	Focal adhesion	6/32	203/8622	8.5972e-05	0.0058461	0.00524882	ACTB/EGF/ITGB6/ITGB8/JUN/SPP1	6
hsa05410	Hypertrophic cardiomyopathy	4/32	90/8622	0.000319286	0.013895	0.0124754	ACTB/ITGB6/ITGB8/TPM1	4
hsa05414	Dilated cardiomyopathy	4/32	96/8622	0.000408676	0.013895	0.0124754	ACTB/ITGB6/ITGB8/TPM1	4
