# Supplementary material for: Integrin subunit beta 6 is a potential diagnostic marker for acute kidney injury in patients with diabetic kidney disease: a single cell sequencing data analysis
Source: Ren Fail. 2024 Oct 2;46(2):2409348. doi: 10.1080/0886022X.2024.2409348 (PMC11448326; doi:10.1080/0886022X.2024.2409348)
Supplement: Supplementary7.xlsx [file IRNF_A_2409348_SM4851.xlsx]

## Sheet: pro-Supplementary Table 6
Id	Label	Degree	Betweenness	Expression
3725	JUN	136	7815.52	0
6696	SPP1	82	2784.1	0
1950	EGF	82	2306.17	0
60	ACTB	51	1075.18	0
5105	PCK1	39	646.63	0
3694	ITGB6	35	366.57	0
D014635	Valproic Acid	7	160.88	0
D016604	Aflatoxin B1	6	56.1	0
D016572	Cyclosporine	5	44.45	0
D011794	Quercetin	5	44.45	0
D001564	Benzo(a)pyrene	5	38.47	0
D012822	Silicon Dioxide	5	38.47	0
D009532	Nickel	5	37.81	0
D013755	Tetradecanoylphorbol Acetate	5	37.81	0
C459179	4-(5-benzo(1,3)dioxol-5-yl-4-pyridin-2-yl-1H-imidazol-2-yl)benzamide	5	36.5	0
C516138	(6-(4-(2-piperidin-1-ylethoxy)phenyl))-3-pyridin-4-ylpyrazolo(1,5-a)pyrimidine	5	36.5	0
D004958	Estradiol	5	36.5	0
C561695	(+)-JQ1 compound	5	36.5	0
C017947	sodium arsenite	5	36.5	0
D013749	Tetrachlorodibenzodioxin	5	36.5	0
C012589	trichostatin A	5	36.5	0
D015032	Zinc	5	36.5	0
6559	SLC12A3	5	22.84	0
D019327	Copper Sulfate	4	28.87	0
D010100	Oxygen	4	28.87	0
C006632	arsenic trioxide	4	27.84	0
D019256	Cadmium Chloride	4	27.84	0
C496932	panobinostat	4	27.37	0
D010634	Phenobarbital	4	27.37	0
C006253	pirinixic acid	4	23.03	0
D002117	Calcitriol	4	22.63	0
C056507	gemcitabine	4	22.63	0
C042720	mercuric bromide	4	22.63	0
D010662	Phenylmercuric Acetate	4	22.63	0
D006861	Hydrogen Peroxide	4	21.63	0
D019833	Genistein	4	20.35	0
D011374	Progesterone	4	18.28	0
D010936	Plant Extracts	3	171.48	0
D002220	Carbamazepine	3	15.94	0
C006780	bisphenol A	3	15.77	0
D003634	DDT	3	15.77	0
C093973	2-(2-amino-3-methoxyphenyl)-4H-1-benzopyran-4-one	3	15.16	0
C014024	2,4,5,2',4',5'-hexachlorobiphenyl	3	15.16	0
D000079	Acetaldehyde	3	15.16	0
C584509	C646 compound	3	15.16	0
D002104	Cadmium	3	15.16	0
D002945	Cisplatin	3	15.16	0
D005047	Etoposide	3	15.16	0
D008070	Lipopolysaccharides	3	15.16	0
D020245	p-Chloromercuribenzoic Acid	3	15.16	0
C059514	resveratrol	3	15.16	0
D013629	Tamoxifen	3	15.16	0
D014212	Tretinoin	3	15.16	0
C111237	vorinostat	3	15.16	0
D000069286	Bortezomib	3	12.67	0
D004997	Ethinyl Estradiol	3	12.67	0
C016837	zinc chloride	3	12.67	0
D003907	Dexamethasone	3	12.55	0
D005947	Glucose	3	12.39	0
D015759	Ionomycin	3	12.39	0
C020972	pyrrolidine dithiocarbamic acid	3	12.39	0
C022838	nickel chloride	3	12.35	0
D003474	Curcumin	3	11.08	0
C027576	4-hydroxy-2-nonenal	3	11.07	0
D020122	tert-Butylhydroperoxide	3	11.07	0
D017239	Paclitaxel	3	8.54	0
C093642	SB 203580	3	8.54	0
D018501	Antirheumatic Agents	2	35.63	0
D058185	Magnetite Nanoparticles	2	15.14	0
D004113	Succimer	2	15.14	0
D001151	Arsenic	2	7.65	0
C032668	1-nitropyrene	2	7.25	0
C025160	3-aminobenzamide	2	7.25	0
D000393	Air Pollutants	2	7.25	0
C103303	alitretinoin	2	7.25	0
D000537	Aluminum Oxide	2	7.25	0
D001629	Bezafibrate	2	7.25	0
D002793	Cholic Acids	2	7.25	0
C020748	ferrous sulfate	2	7.25	0
C440499	lipopolysaccharide, Escherichia coli O111 B4	2	7.25	0
D009538	Nicotine	2	7.25	0
D052638	Particulate Matter	2	7.25	0
D011078	Polychlorinated Biphenyls	2	7.25	0
D020849	Raloxifene Hydrochloride	2	7.25	0
D019821	Simvastatin	2	7.25	0
D019772	Topotecan	2	7.25	0
C034697	transplatin	2	7.25	0
C057693	troglitazone	2	7.25	0
D015655	1-Methyl-4-phenylpyridinium	2	5.16	0
D001241	Aspirin	2	5.16	0
C028559	bathocuproine sulfonate	2	5.16	0
C044887	beta-methylcholine	2	5.16	0
C022777	bufalin	2	5.16	0
C018475	butyraldehyde	2	5.16	0
C100187	chloropicrin	2	5.16	0
D004298	Dopamine	2	5.16	0
C024352	fludarabine	2	5.16	0
C410337	K 7174	2	5.16	0
D008741	Methyl Methanesulfonate	2	5.16	0
C119536	nickel acetate	2	5.16	0
C507134	ON 01910	2	5.16	0
D010269	Paraquat	2	5.16	0
D018038	Sodium Selenite	2	5.16	0
D014800	Vitallium	2	5.16	0
D014810	Vitamin E	2	5.16	0
D019287	Zinc Sulfate	2	5.16	0
C088115	anacardic acid	2	4.83	0
C118739	entinostat	2	4.83	0
C005274	naringin	2	4.83	0
D000082	Acetaminophen	2	4.48	0
C039671	ciglitazone	2	4.48	0
C515055	darinaparsin	2	4.48	0
D004008	Diclofenac	2	4.48	0
D011345	Fenofibrate	2	4.48	0
D008687	Metformin	2	4.48	0
D008727	Methotrexate	2	4.48	0
C568608	PCI 5002	2	4.48	0
C023036	perfluorooctanoic acid	2	4.48	0
D012293	Rifampin	2	4.48	0
D024483	Vitamin K 3	2	4.48	0
C006012	fenofibric acid	2	4.21	0
C072553	benzyloxycarbonylleucyl-leucyl-leucine aldehyde	2	4.15	0
C025340	manganese chloride	2	4.15	0
D015735	Mifepristone	2	4.15	0
C475093	6-(4-chlorophenyl)imidazo(2,1-b)(1,3)thiazole-5-carbaldehyde O-(3,4-dichlorobenzyl)oxime	2	3.51	0
C090942	4-(4-fluorophenyl)-2-(4-hydroxyphenyl)-5-(4-pyridyl)imidazole	2	3.41	0
D003042	Cocaine	2	3.41	0
C406082	monomethylarsonous acid	2	3.41	0
D003520	Cyclophosphamide	2	3.37	0
D008627	Mercuric Chloride	2	3.37	0
C004925	methylmercuric chloride	2	3.37	0
C502851	quinocetone	2	3.37	0
D053260	Soot	2	3.37	0
C016766	sulforafan	2	3.37	0
D014501	Uranium	2	3.37	0
D001335	Vehicle Emissions	2	3.37	0
C070379	1,2-bis(2-aminophenoxy)ethane N,N,N',N'-tetraacetic acid acetoxymethyl ester	2	3.08	0
C085911	2-(4-morpholinyl)-8-phenyl-4H-1-benzopyran-4-one	2	3.08	0
D000111	Acetylcysteine	2	3.08	0
C016601	afimoxifene	2	3.08	0
C412373	AG 1879	2	3.08	0
C432165	anthra(1,9-cd)pyrazol-6(2H)-one	2	3.08	0
D017638	Asbestos, Crocidolite	2	3.08	0
D002211	Capsaicin	2	3.08	0
C043561	chrysin	2	3.08	0
D003300	Copper	2	3.08	0
D004137	Dinitrochlorobenzene	2	3.08	0
D004317	Doxorubicin	2	3.08	0
D004365	Drugs, Chinese Herbal	2	3.08	0
C045651	epigallocatechin gallate	2	3.08	0
C070081	fulvestrant	2	3.08	0
D005707	Gallic Acid	2	3.08	0
D006493	Heparin	2	3.08	0
C089796	hexabromocyclododecane	2	3.08	0
D007213	Indomethacin	2	3.08	0
D047311	Luteolin	2	3.08	0
D015739	Nocodazole	2	3.08	0
C558013	NSC 689534	2	3.08	0
D012834	Silver	2	3.08	0
D012906	Smoke	2	3.08	0
C471405	sorafenib	2	3.08	0
C003377	taxifolin	2	3.08	0
D019284	Thapsigargin	2	3.08	0
C101044	tyrphostin AG 1478	2	3.08	0
C113580	U 0126	2	3.08	0
D013739	Testosterone	2	2.05	0
D015058	1-Naphthylisothiocyanate	2	2.01	0
D017974	Uranium Compounds	2	2.01	0
6569	SLC34A1	1	0	0
