# Supplementary material for: Integrin subunit beta 6 is a potential diagnostic marker for acute kidney injury in patients with diabetic kidney disease: a single cell sequencing data analysis
Source: Ren Fail. 2024 Oct 2;46(2):2409348. doi: 10.1080/0886022X.2024.2409348 (PMC11448326; doi:10.1080/0886022X.2024.2409348)
Supplement: Supplementary1.xlsx [file IRNF_A_2409348_SM4850.xlsx]

## Sheet: Sheet1
HUMAN
TPM1 FORWARD	CTGGACCACGCTCTCAACGATATG
TPM1 REVERSE	ACGAGGGAGTCTTGGGAGAAGTG
ID1 FORWARD	GGAATTACGTGCTCTGTGGGTCTC
ID1 REVERSE	CTCTCCTCGCCAGTGCCTCAG
PFKFB3 FORWARD	CCTCACTCGCAGCCACTTCTTC
PFKFB3 REVERSE	TCCACTCTTCCGACCTTCCCAAG
ACTB FORWARD	GCCTCGCTGTCCACCTTCC
ACTB REVERSE	GCAACTAAGTCATAGTCCGCCTAG
ITGB6 FORWARD	GGCGACTGTGACTGTGGTGAATG
ITGB6 REVERSE	AGGAGTCCGTGCTGGTGGTG
ITGB8 FORWARD	GCTGGGCATGGAGAGTGTGAAG
ITGB8 REVERSE	GTGCTGGGCTGCTGCTGAAG
GAPDH FORWARD	ACAACTTTGGTATCGTGGAAGG
GAPDH REVERSE	GCCATCACGCCACAGTTTC
ANIMAL
Actb FORWARD	ACTGCCGCATCCTCTTCCTC
Actb REVERSE	AACCGCTCGTTGCCAATAGTG
Id1 FORWARD	CTACGACATGAACGGCTGCTAC
Id1 REVERSE	GGATCTCCACCTTGCTCACTTTG
Sox4 FORWARD	ATGAACGCCTTTATGGTGTGGTC
Sox4 REVERSE	ATGAACGGAATCTTGTCGCTGTC
Pfkfb3 FORWARD	CCTGGAGGCACCTGAGTAGATTC
Pfkfb3 REVERSE	AAGGAAGGAAGGAAGGAAGGAAGG
Anxa2 FORWARD	TCTCACTCTGGACCGTAACTTCTG
Anxa2 REVERSE	TGACTGACCCGTAGGCACTTG
Cryab FORWARD	AGGACATAGGTGCGACAGAACTC
Cryab REVERSE	GATGAGGTGACGGTGAGGACTG
Itgb8 FORWARD	CCGTCTGTGAGAGTCATATTGGATG
Itgb8 REVERSE	GAGCAAGATGTGATGTCTGGTCTG
Tpm1 FORWARD	TTGATGACTTAGAAGACGAGCTGTATG
Tpm1 REVERSE	TTGGGAGGAGTGAAGCAAAGAAAC
Itgb6 FORWARD	TGCGAGTGTGGTGAGGATATGG
Itgb6 REVERSE	GTACGGCGATAAGTGGCAGATG
β-actinFORWARD	GTACCACCATGTACCCAGGC
β-actinREVERSE	AACGCAGCTCAGTAACAGTC
